# Supplementary material for: Rational strain design with minimal phenotype perturbation
Source: Nat Commun. 2024 Jan 24;15:723. doi: 10.1038/s41467-024-44831-0 (PMC10808392; doi:10.1038/s41467-024-44831-0)
Supplement: Supplementary file 5 — Supplementary Data 2 [file 41467_2024_44831_MOESM5_ESM.xlsx]

## Sheet: regulatory information
Reaction ID	Regulator	Type of regulation
ACALD	nad_c	activation
ACALD	amp_c	competitive inhibition
ADK1	amp_c	competitive inhibition
ANS	trp_L_c	competitive inhibition
CHORM	acon_C_c	competitive inhibition
CHORM	cit_c	competitive inhibition
CHORM	phe_L_c	competitive inhibition
CHORM	tyr_L_c	competitive inhibition
CHORM	chor_c	competitive inhibition
DDPA	phe_L_c	mixed inhibition
DHQTi	succ_c	competitive inhibition
FBA	cit_c	activation
FBA	pep_c	activation
FBA	dhap_c	mixed inhibition
FBP	pep_c	activation
FBP	fdp_c	competitive inhibition
FBP	g6p_c	competitive inhibition
FBP	pi_c	competitive inhibition
FBP	adp_c	mixed inhibition
FBP	amp_c	mixed inhibition
FUM	cit_c	competitive inhibition
G6PDH2r	nadh_c	competitive inhibition
G6PDH2r	nadph_c	mixed inhibition
GLNS	amp_c	competitive inhibition
GLNS	ser_L_c	competitive inhibition
GLNS	trp_L_c	competitive inhibition
GLUDy	amp_c	activation
GLUDy	atp_c	activation
GND	atp_c	competitive inhibition
GND	nadp_c	competitive inhibition
GND	coa_c	competitive inhibition
GND	fdp_c	mixed inhibition
GND	ru5p_D_c	mixed inhibition
ICDHyr	glx_c	competitive inhibition
ICDHyr	oaa_c	competitive inhibition
ICDHyr	pep_c	mixed inhibition
ICL	_3pg_c	competitive inhibition
ICL	acon_C_c	competitive inhibition
ICL	akg_c	competitive inhibition
ICL	pep_c	competitive inhibition
ICL	succ_c	competitive inhibition
ICL	icit_c	mixed inhibition
LDH_D	atp_c	mixed inhibition
ME1	accoa_c	competitive inhibition
ME1	atp_c	competitive inhibition
ME1	oaa_c	competitive inhibition
ME1	succ_c	competitive inhibition
ME1	coa_c	competitive inhibition
PGCD	nadh_c	competitive inhibition
PGCD	ser_L_c	competitive inhibition
PGI	pep_c	competitive inhibition
PGI	_6pgc_c	mixed inhibition
PGK	_3pg_c	activation
PGK	atp_c	activation
PPC	accoa_c	activation
PPC	fdp_c	activation
PPC	cit_c	competitive inhibition
PPC	fum_c	competitive inhibition
PPC	mal_L_c	competitive inhibition
PPC	succ_c	competitive inhibition
PPCK	atp_c	competitive inhibition
PPCK	dhap_c	competitive inhibition
PPCK	f6p_c	competitive inhibition
PPCK	fdp_c	competitive inhibition
PPCK	g3p_c	competitive inhibition
PPCK	nadh_c	competitive inhibition
PPCK	pep_c	competitive inhibition
PPND	amp_c	competitive inhibition
PPND	cit_c	competitive inhibition
PPND	nadh_c	competitive inhibition
PPND	tyr_L_c	competitive inhibition
PPND	_34hpp_c	competitive inhibition
PPNDH	acon_C_c	competitive inhibition
PPNDH	cit_c	competitive inhibition
PPNDH	phe_L_c	competitive inhibition
PPS	adp_c	competitive inhibition
PPS	akg_c	competitive inhibition
PPS	amp_c	competitive inhibition
PPS	atp_c	competitive inhibition
PPS	mal_L_c	competitive inhibition
PPS	oaa_c	competitive inhibition
PPS	pep_c	competitive inhibition
PRPPS	adp_c	competitive inhibition
PSCVT	pep_c	competitive inhibition
PSCVT	pyr_c	competitive inhibition
PSCVT	_3psme_c	competitive inhibition
PSP_L	ser_L_c	competitive inhibition
RPI	amp_c	mixed inhibition
SUCOAS	adp_c	competitive inhibition
SUCOAS	akg_c	competitive inhibition
SUCOAS	atp_c	competitive inhibition
SUCOAS	nadh_c	competitive inhibition
SUCOAS	succ_c	competitive inhibition
TALA	pi_c	competitive inhibition
