# Supplementary material for: Rational strain design with minimal phenotype perturbation
Source: Nat Commun. 2024 Jan 24;15:723. doi: 10.1038/s41467-024-44831-0 (PMC10808392; doi:10.1038/s41467-024-44831-0)
Supplement: Supplementary file 7 — Source Data [file 41467_2024_44831_MOESM7_ESM.xlsx]

## Sheet: fig_2
time	biomass_strain_1_median	biomass_strain_1_lower	biomass_strain_1_upper	anth_e_median	anth_e_lower	anth_e_upper	glc_D_e_median	glc_D_e_lower	glc_D_e_upper					Median, lower and upper quartiles for 3 different extracellular metabolites across the 10 chosen kinetic models
0	0.037	0.037	0.037	0.00142369	0.00123712	0.0022531	9.87288	9.85275	9.95192					for K_trpD9923
0.0600601	0.0376959	0.0376954	0.0376969	0.00147495	0.00129326	0.00230584	9.87096	9.85083	9.95001
0.12012	0.0384048	0.0384038	0.0384068	0.00152718	0.00135045	0.00235958	9.86902	9.84888	9.94806
0.18018	0.039127	0.0391255	0.03913	0.0015804	0.00140871	0.00241432	9.86703	9.8469	9.94607
0.24024	0.0398628	0.0398607	0.0398668	0.00163464	0.00146807	0.0024701	9.86501	9.84487	9.94405
0.3003	0.0406124	0.0406098	0.0406175	0.00168991	0.00152856	0.00252694	9.86294	9.84281	9.94199
0.36036	0.0413761	0.0413729	0.0413821	0.00174624	0.00159018	0.00258686	9.86084	9.84071	9.93989
0.42042	0.0421539	0.0421503	0.0421612	0.00180364	0.00165298	0.00264819	9.8587	9.83857	9.93775
0.48048	0.0429463	0.0429422	0.0429548	0.00186213	0.00171696	0.00271067	9.85652	9.83639	9.93557
0.540541	0.0437535	0.0437489	0.0437633	0.00192174	0.00178216	0.00277435	9.8543	9.83417	9.93335
0.600601	0.0445757	0.0445707	0.0445869	0.0019825	0.00184579	0.00283923	9.85204	9.83191	9.93109
0.660661	0.0454133	0.0454079	0.0454259	0.00204441	0.00190831	0.00290535	9.84974	9.82961	9.92879
0.720721	0.0462665	0.0462607	0.0462806	0.00210751	0.00197202	0.00297272	9.84739	9.82726	9.92644
0.780781	0.0471357	0.0471294	0.0471513	0.00217181	0.00203694	0.00304138	9.845	9.82487	9.92405
0.840841	0.048021	0.0480143	0.0480383	0.00223734	0.00210309	0.00311135	9.84256	9.82244	9.92162
0.900901	0.0489229	0.0489158	0.0489419	0.00230413	0.00217049	0.00318265	9.84008	9.81995	9.91914
0.960961	0.0498416	0.0498341	0.0498623	0.0023722	0.00223918	0.0032553	9.83755	9.81743	9.91661
1.02102	0.0507774	0.0507696	0.0508	0.00244157	0.00230918	0.00332934	9.83497	9.81485	9.91404
1.08108	0.0517307	0.0517224	0.0517551	0.00251261	0.0023805	0.0034048	9.83235	9.81223	9.91141
1.14114	0.0527017	0.0526931	0.0527281	0.00258613	0.00245318	0.00348169	9.82967	9.80956	9.90874
1.2012	0.0536911	0.0536818	0.0537192	0.00266105	0.00252725	0.00356005	9.82695	9.80683	9.90602
1.26126	0.054699	0.0546889	0.0547288	0.0027374	0.00260272	0.00363991	9.82418	9.80406	9.90325
1.32132	0.0557256	0.0557148	0.0557572	0.00281519	0.00267963	0.00372129	9.82135	9.80124	9.90043
1.38138	0.0567713	0.0567598	0.0568048	0.00289446	0.00275801	0.00380422	9.81847	9.79836	9.89755
1.44144	0.0578366	0.0578243	0.0578719	0.00297524	0.00283787	0.00388874	9.81553	9.79543	9.89462
1.5015	0.0589216	0.0589085	0.0589589	0.00305756	0.00291906	0.00397488	9.81255	9.79244	9.89164
1.56156	0.0600269	0.0600129	0.060066	0.00314144	0.00300154	0.00406266	9.8095	9.7894	9.8886
1.62162	0.0611527	0.0611377	0.0611938	0.00322692	0.00308559	0.00415213	9.8064	9.7863	9.8855
1.68168	0.0622994	0.0622833	0.0623426	0.00331281	0.00317124	0.0042433	9.80324	9.78314	9.88235
1.74174	0.0634675	0.0634502	0.0635127	0.00340225	0.00325852	0.00433623	9.80002	9.77993	9.87914
1.8018	0.0646572	0.0646387	0.0647045	0.00349538	0.00334747	0.00443093	9.79674	9.77665	9.87586
1.86186	0.065869	0.0658492	0.0659185	0.0035903	0.00343811	0.00452745	9.7934	9.77332	9.87253
1.92192	0.0671033	0.0670821	0.067155	0.00368705	0.00353048	0.00462581	9.79	9.76992	9.86914
1.98198	0.0683605	0.0683378	0.0684145	0.00378564	0.00362462	0.00472607	9.78653	9.76646	9.86568
2.04204	0.069641	0.0696167	0.0696973	0.00388461	0.00372042	0.00482825	9.783	9.76293	9.86216
2.1021	0.0709453	0.0709192	0.0710041	0.00398416	0.00381784	0.00493239	9.7794	9.75934	9.85857
2.16216	0.0722737	0.0722451	0.0723352	0.00408562	0.0039171	0.00503853	9.77574	9.75568	9.85492
2.22222	0.0736266	0.0735956	0.0736908	0.00418901	0.00401826	0.00514671	9.77201	9.75195	9.85119
2.28228	0.0750044	0.0749709	0.0750716	0.00429436	0.00412136	0.00525697	9.7682	9.74815	9.8474
2.34234	0.0764074	0.0763715	0.076478	0.00440173	0.00422644	0.00536935	9.76433	9.74429	9.84354
2.4024	0.0778363	0.0777979	0.0779104	0.00451115	0.00433352	0.0054839	9.76038	9.74035	9.83961
2.46246	0.0792916	0.0792505	0.0793692	0.0046245	0.00444266	0.00560065	9.75636	9.73634	9.83561
2.52252	0.0807737	0.0807298	0.080855	0.00474008	0.00455389	0.00571965	9.75227	9.73225	9.83153
2.58258	0.0822831	0.0822362	0.0823683	0.00485784	0.00466725	0.00584094	9.7481	9.72809	9.82737
2.64264	0.0838203	0.0837703	0.0839095	0.00497782	0.00478278	0.00596458	9.74385	9.72385	9.82314
2.7027	0.0853858	0.0853326	0.0854791	0.00510007	0.00490053	0.0060906	9.73952	9.71953	9.81883
2.76276	0.0869804	0.0869234	0.0870777	0.00522463	0.00502054	0.00621905	9.73511	9.71513	9.81445
2.82282	0.0886051	0.0885433	0.0887057	0.00535154	0.00514286	0.00634999	9.73062	9.71065	9.80998
2.88288	0.0902597	0.0901929	0.0903637	0.00548084	0.00526752	0.00648345	9.72605	9.70609	9.80543
2.94294	0.0919437	0.0918726	0.0920522	0.00561259	0.00539458	0.0066195	9.72139	9.70144	9.80079
3.003	0.093658	0.093583	0.0937717	0.00574682	0.00552408	0.00675818	9.71664	9.69671	9.79607
3.06306	0.0954036	0.0953246	0.0955229	0.00588359	0.00565606	0.00689955	9.71181	9.69189	9.79126
3.12312	0.0971812	0.097098	0.0973062	0.00602294	0.00579059	0.00704365	9.70689	9.68698	9.78637
3.18318	0.0989912	0.0989036	0.0991222	0.00616492	0.00592771	0.00719055	9.70187	9.68198	9.78138
3.24324	0.100834	0.100742	0.100972	0.00630958	0.00606746	0.0073403	9.69676	9.67689	9.77631
3.3033	0.102711	0.102614	0.102855	0.00645697	0.00620991	0.00749296	9.69156	9.6717	9.77114
3.36336	0.104622	0.10452	0.104772	0.00660715	0.0063551	0.00764858	9.68626	9.66642	9.76587
3.42342	0.106568	0.10646	0.106725	0.00676016	0.00650309	0.00780723	9.68086	9.66104	9.76051
3.48348	0.108549	0.108436	0.108714	0.00691606	0.00665394	0.00796897	9.67536	9.65556	9.75505
3.54354	0.110566	0.110447	0.110738	0.00707491	0.00680769	0.00813385	9.66976	9.64998	9.74949
3.6036	0.11262	0.112495	0.112803	0.00723675	0.00696441	0.00830195	9.66406	9.64429	9.74383
3.66366	0.114712	0.11458	0.114905	0.00740165	0.00712416	0.00847333	9.65825	9.63851	9.73807
3.72372	0.116843	0.116702	0.117046	0.00756966	0.007287	0.00864805	9.65233	9.63261	9.7322
3.78378	0.119014	0.118863	0.119226	0.00774085	0.00745298	0.00882618	9.6463	9.62661	9.72623
3.84384	0.121225	0.121062	0.121446	0.00791527	0.00762217	0.00900779	9.64016	9.6205	9.72014
3.9039	0.123476	0.123301	0.123707	0.00809298	0.00779464	0.00919295	9.63391	9.61428	9.71395
3.96396	0.125768	0.125581	0.126008	0.00827404	0.00797045	0.00938174	9.62755	9.60794	9.70764
4.02402	0.128101	0.127901	0.128352	0.00845853	0.00814966	0.00957423	9.62106	9.60148	9.70122
4.08408	0.130477	0.130262	0.130738	0.0086465	0.00833235	0.00977049	9.61446	9.59491	9.69468
4.14414	0.132896	0.132666	0.133167	0.00883801	0.00851858	0.0099706	9.60773	9.58822	9.68803
4.2042	0.135358	0.135113	0.135641	0.00903314	0.00870842	0.0101746	9.60088	9.5814	9.68125
4.26426	0.137866	0.137603	0.13816	0.00923196	0.00890195	0.0103827	9.5939	9.57446	9.67435
4.32432	0.140418	0.140138	0.140724	0.00943453	0.00909925	0.0105949	9.5868	9.56739	9.66733
4.38438	0.143016	0.142718	0.143334	0.00964092	0.00930038	0.0108112	9.57956	9.56019	9.66018
4.44444	0.145662	0.145343	0.145992	0.00985121	0.00950542	0.0110318	9.5722	9.55286	9.6529
4.5045	0.148354	0.148015	0.148697	0.0100655	0.00971446	0.0112567	9.56469	9.54539	9.64549
4.56456	0.151094	0.150734	0.151452	0.0102838	0.00992756	0.0114861	9.55705	9.53779	9.63795
4.62462	0.153883	0.153501	0.154256	0.0105049	0.0101448	0.0117201	9.54927	9.53006	9.63027
4.68468	0.156721	0.156317	0.15711	0.0107299	0.0103663	0.0119586	9.54134	9.52218	9.62245
4.74474	0.159611	0.159182	0.160016	0.0109591	0.0105922	0.0122019	9.53328	9.51416	9.6145
4.8048	0.162552	0.162097	0.162973	0.0111927	0.0108224	0.01245	9.52506	9.50599	9.6064
4.86486	0.165545	0.165063	0.165984	0.0114307	0.0110572	0.0127031	9.51669	9.49768	9.59816
4.92492	0.168592	0.168081	0.169048	0.0116732	0.0112965	0.0129611	9.50817	9.48921	9.58977
4.98498	0.171692	0.171151	0.172167	0.0119203	0.0115405	0.0132244	9.4995	9.48059	9.58123
5.04505	0.174848	0.174275	0.175341	0.0121721	0.0117894	0.0134928	9.49066	9.47182	9.57254
5.10511	0.178059	0.177454	0.178572	0.0124287	0.0120431	0.0137666	9.48167	9.46289	9.56369
5.16517	0.181328	0.180687	0.18186	0.0126901	0.0123018	0.0140459	9.47251	9.4538	9.55469
5.22523	0.184653	0.183976	0.185207	0.0129565	0.0125655	0.0143308	9.46318	9.44454	9.54553
5.28529	0.188038	0.187322	0.188612	0.013228	0.0128345	0.0146214	9.45369	9.43512	9.53621
5.34535	0.191482	0.190725	0.192078	0.0135045	0.0131088	0.0149178	9.44402	9.42553	9.52672
5.40541	0.194986	0.194186	0.195604	0.0137864	0.0133885	0.0152201	9.43418	9.41576	9.51707
5.46547	0.198552	0.197707	0.199192	0.0140726	0.0136737	0.0155286	9.42416	9.40583	9.50725
5.52553	0.20218	0.201288	0.202844	0.0143627	0.0139645	0.0158432	9.41396	9.39571	9.49725
5.58559	0.205871	0.204929	0.206559	0.0146581	0.0142611	0.0161642	9.40357	9.38542	9.48708
5.64565	0.209626	0.208633	0.210339	0.014959	0.0145636	0.0164917	9.393	9.37494	9.47673
5.70571	0.213446	0.212399	0.214184	0.0152655	0.0148721	0.0168258	9.38223	9.36427	9.4662
5.76577	0.217333	0.216228	0.218096	0.0155777	0.0151867	0.0171667	9.37128	9.35342	9.45549
5.82583	0.221287	0.220121	0.222076	0.0158956	0.0155076	0.0175146	9.36012	9.34237	9.44459
5.88589	0.225309	0.22408	0.226125	0.0162194	0.0158348	0.0178712	9.34877	9.33113	9.4335
5.94595	0.229399	0.228104	0.230243	0.0165516	0.0161686	0.018235	9.33721	9.31969	9.42222
6.00601	0.23356	0.232195	0.234432	0.0168949	0.0165091	0.0186062	9.32544	9.30805	9.41075
6.06607	0.237792	0.236354	0.238692	0.0172449	0.0168563	0.018985	9.31347	9.2962	9.39908
6.12613	0.242096	0.240581	0.243025	0.0176016	0.0172105	0.0193714	9.30128	9.28414	9.38721
6.18619	0.246474	0.244878	0.247433	0.0179652	0.0175718	0.0197658	9.28887	9.27188	9.37513
6.24625	0.250925	0.249244	0.251916	0.0183359	0.0179404	0.0201682	9.27624	9.2594	9.36285
6.30631	0.255451	0.253682	0.256475	0.0187138	0.018316	0.0205788	9.26339	9.2467	9.35036
6.36637	0.260054	0.258191	0.26111	0.019099	0.0186978	0.0209978	9.25031	9.23377	9.33765
6.42643	0.264733	0.262773	0.265822	0.0194935	0.0190871	0.0214254	9.23699	9.22063	9.32474
6.48649	0.269491	0.267428	0.270614	0.0199038	0.0194843	0.0218618	9.22345	9.20725	9.3116
6.54655	0.274328	0.272158	0.275485	0.0203226	0.0198894	0.0223072	9.20966	9.19365	9.29824
6.60661	0.279245	0.276962	0.280436	0.0207501	0.0203027	0.0227617	9.19563	9.17981	9.28465
6.66667	0.284243	0.281842	0.285468	0.0211865	0.0207243	0.0232256	9.18135	9.16573	9.27084
6.72673	0.289323	0.286798	0.290583	0.0216319	0.0211544	0.0236991	9.16683	9.15141	9.2568
6.78679	0.294486	0.291831	0.295782	0.0220866	0.0215931	0.0241824	9.15205	9.13684	9.24252
6.84685	0.299734	0.296942	0.301064	0.0225508	0.0220407	0.0246757	9.13701	9.12202	9.228
6.90691	0.305066	0.302132	0.306431	0.0230246	0.0224974	0.0251792	9.12171	9.10695	9.21325
6.96697	0.310485	0.3074	0.311885	0.0235084	0.0229634	0.0256931	9.10614	9.09163	9.19825
7.02703	0.31599	0.312748	0.317425	0.0240024	0.0234388	0.0262178	9.0903	9.07604	9.183
7.08709	0.321583	0.318177	0.323052	0.0245066	0.0239239	0.0267534	9.07419	9.0602	9.16751
7.14715	0.327265	0.323686	0.328768	0.0250178	0.024419	0.0273001	9.0578	9.04408	9.15176
7.20721	0.333037	0.329277	0.334573	0.025537	0.0249241	0.0278582	9.04113	9.02769	9.13575
7.26727	0.338899	0.334949	0.340467	0.026067	0.0254397	0.028428	9.02417	9.01103	9.11949
7.32733	0.344853	0.340704	0.346452	0.0266078	0.025952	0.0290097	9.00692	8.99408	9.10296
7.38739	0.350898	0.346542	0.352528	0.0271578	0.0264606	0.0296035	8.98938	8.97642	9.08617
7.44745	0.357037	0.352462	0.358695	0.0277192	0.0269783	0.0302098	8.97154	8.95846	9.06911
7.50751	0.363269	0.358466	0.364955	0.0282922	0.0275054	0.0308288	8.95339	8.94018	9.05178
7.56757	0.369581	0.364553	0.371308	0.0288854	0.028042	0.0314608	8.93494	8.9216	9.03417
7.62763	0.375986	0.370724	0.377753	0.0294927	0.0285883	0.0321061	8.91618	8.9027	9.01628
7.68769	0.382486	0.376979	0.384298	0.030113	0.0291409	0.0327649	8.8971	8.88347	8.99812
7.74775	0.389081	0.383318	0.390998	0.0307466	0.0297028	0.0334375	8.8777	8.86392	8.97967
7.80781	0.395771	0.389739	0.397798	0.0313937	0.0302746	0.0341243	8.85818	8.84404	8.96093
7.86787	0.402556	0.39624	0.4047	0.0320546	0.0308564	0.0348256	8.83836	8.82383	8.94191
7.92793	0.409437	0.402824	0.411704	0.0327297	0.0314482	0.0355416	8.81821	8.80324	8.92259
7.98799	0.416415	0.40949	0.41881	0.0334193	0.0320502	0.0362727	8.79773	8.78229	8.90298
8.04805	0.423489	0.416239	0.426019	0.0341238	0.0326626	0.0370192	8.77692	8.76099	8.88307
8.10811	0.430659	0.423069	0.433331	0.0348434	0.0332855	0.0377814	8.75578	8.73933	8.86285
8.16817	0.437926	0.429981	0.440747	0.0355786	0.033919	0.0385598	8.73429	8.71732	8.84234
8.22823	0.44529	0.436973	0.448267	0.0363296	0.0345633	0.0393545	8.71246	8.69494	8.82152
8.28829	0.452749	0.444045	0.45589	0.0370969	0.0352184	0.040166	8.69029	8.67219	8.80039
8.34835	0.460305	0.451196	0.463618	0.0378808	0.0358846	0.0409947	8.66776	8.64907	8.77896
8.40841	0.467957	0.458425	0.471451	0.0386817	0.0365619	0.0418409	8.64488	8.62558	8.7572
8.46847	0.475705	0.46573	0.479387	0.0395	0.0372505	0.042705	8.62154	8.6017	8.73514
8.52853	0.483547	0.473111	0.487427	0.0403361	0.0379505	0.0435875	8.59767	8.57744	8.71276
8.58859	0.491483	0.480566	0.495571	0.0411903	0.0386621	0.0444887	8.57342	8.55279	8.69006
8.64865	0.499513	0.488094	0.503817	0.0420632	0.0393853	0.0454091	8.54879	8.52774	8.66704
8.70871	0.507635	0.495693	0.512166	0.0429552	0.0401203	0.0463491	8.52378	8.5023	8.64369
8.76877	0.515848	0.50336	0.520624	0.0438666	0.0408671	0.0473092	8.49839	8.47646	8.62003
8.82883	0.524152	0.511096	0.529193	0.044798	0.041626	0.0482899	8.47271	8.45021	8.59603
8.88889	0.532544	0.518896	0.537862	0.0457498	0.042397	0.0492918	8.44693	8.42355	8.57172
8.94895	0.541023	0.52676	0.546632	0.0467226	0.0431803	0.0503155	8.42078	8.39648	8.54707
9.00901	0.549587	0.534684	0.555501	0.0477168	0.0439759	0.0513614	8.39423	8.36899	8.5221
9.06907	0.558235	0.542667	0.564468	0.0487329	0.044784	0.0524302	8.36729	8.34109	8.49679
9.12913	0.566963	0.550706	0.57353	0.0497716	0.0456046	0.0535227	8.33996	8.31276	8.47116
9.18919	0.57577	0.558798	0.582686	0.0508335	0.0464379	0.0546394	8.31224	8.28402	8.44519
9.24925	0.584653	0.56694	0.591934	0.0519191	0.047284	0.0557813	8.28411	8.25484	8.4189
9.30931	0.593609	0.57513	0.601271	0.0530291	0.0481429	0.056949	8.25558	8.22524	8.39228
9.36937	0.602635	0.583364	0.610696	0.0541642	0.0490147	0.0581433	8.22665	8.19521	8.36532
9.42943	0.611708	0.59164	0.620204	0.0553253	0.0498996	0.0593652	8.19732	8.16476	8.33804
9.48949	0.620723	0.599953	0.629793	0.056513	0.0507976	0.0606156	8.16757	8.13387	8.31042
9.54955	0.629763	0.608301	0.639459	0.0577283	0.0517088	0.0618953	8.13742	8.10255	8.28248
9.60961	0.638844	0.616681	0.649199	0.0589719	0.0526333	0.0632065	8.10686	8.0708	8.25422
9.66967	0.647962	0.625089	0.659009	0.060245	0.0535711	0.0645558	8.07589	8.03862	8.22562
9.72973	0.657112	0.633522	0.668884	0.0615485	0.0545224	0.0659379	8.04451	8.00601	8.1967
9.78979	0.666289	0.641976	0.67882	0.0628834	0.0554871	0.0673537	8.01273	7.97298	8.16751
9.84985	0.675488	0.650448	0.688812	0.0642508	0.0564653	0.0688039	7.98053	7.93952	8.1389
9.90991	0.684703	0.658936	0.698855	0.0656518	0.057457	0.0702896	7.94793	7.90563	8.11004
9.96997	0.69393	0.667435	0.708945	0.0670874	0.0584624	0.0718113	7.91441	7.87132	8.08092
10.03	0.703163	0.675944	0.719075	0.0685587	0.0594815	0.07337	7.87964	7.8366	8.05155
10.0901	0.712396	0.684459	0.72924	0.0700667	0.0605142	0.0749663	7.84443	7.80146	8.02193
10.1502	0.721625	0.692977	0.739434	0.0716124	0.0615606	0.0766007	7.80877	7.76591	7.99207
10.2102	0.731229	0.701497	0.749652	0.0731967	0.0626208	0.0782739	7.77268	7.72995	7.96198
10.2703	0.740986	0.710015	0.759887	0.0748205	0.0636946	0.0799864	7.73614	7.69358	7.93165
10.3303	0.750759	0.71853	0.770134	0.0764844	0.0647822	0.0817385	7.69917	7.65683	7.90109
10.3904	0.760542	0.72704	0.780386	0.0781984	0.0658836	0.0835308	7.66178	7.61968	7.87031
10.4505	0.770332	0.735543	0.790637	0.0799928	0.0669987	0.0853635	7.62396	7.58214	7.83931
10.5105	0.780122	0.744038	0.800882	0.0818281	0.0681275	0.0872369	7.58572	7.54423	7.80811
10.5706	0.789907	0.752523	0.811113	0.0837039	0.0692701	0.0891512	7.54715	7.50594	7.77669
10.6306	0.799683	0.760997	0.821325	0.08562	0.0704263	0.0911067	7.50819	7.46729	7.74508
10.6907	0.809415	0.76946	0.831513	0.087576	0.0715962	0.0931034	7.46953	7.42829	7.71327
10.7508	0.818675	0.77791	0.84167	0.0895713	0.0727798	0.0951415	7.43081	7.38894	7.68127
10.8108	0.827878	0.786346	0.851791	0.0916053	0.0739769	0.0972209	7.39175	7.34926	7.64908
10.8709	0.837018	0.794768	0.86187	0.0936774	0.0751877	0.0993564	7.35236	7.30925	7.61672
10.9309	0.846064	0.803176	0.871904	0.0957869	0.0764119	0.101591	7.31265	7.26893	7.58418
10.991	0.855019	0.811568	0.881886	0.0979328	0.0776497	0.103868	7.27264	7.2283	7.55148
11.0511	0.863903	0.819945	0.891813	0.100114	0.0789008	0.106187	7.23233	7.18738	7.51862
11.1111	0.872716	0.828306	0.901681	0.102331	0.0801654	0.108547	7.19175	7.14619	7.4856
11.1712	0.881456	0.836651	0.911499	0.104581	0.0814433	0.110947	7.1509	7.10472	7.45242
11.2312	0.890124	0.844979	0.921336	0.106863	0.0827345	0.113388	7.10979	7.063	7.41911
11.2913	0.898719	0.853291	0.931107	0.109178	0.0840389	0.115867	7.06844	7.02104	7.38565
11.3514	0.907243	0.861585	0.94081	0.111523	0.0853565	0.118384	7.02687	6.97885	7.35206
11.4114	0.915695	0.869862	0.950442	0.113897	0.0866872	0.120939	6.98507	6.93644	7.31834
11.4715	0.924078	0.878122	0.960001	0.1163	0.088031	0.123529	6.94308	6.89361	7.2845
11.5315	0.932393	0.886363	0.969485	0.11873	0.0893877	0.126154	6.9009	6.85057	7.25054
11.5916	0.94064	0.894586	0.978892	0.121186	0.0907573	0.128812	6.85854	6.80735	7.21647
11.6517	0.948822	0.902792	0.988221	0.123696	0.0921407	0.131501	6.81602	6.76395	7.18229
11.7117	0.95694	0.910977	0.997471	0.126319	0.093527	0.134221	6.77334	6.72039	7.14803
11.7718	0.964995	0.919258	1.00664	0.12897	0.0949876	0.13697	6.73053	6.67667	7.11344
11.8318	0.972987	0.9279	1.01573	0.131647	0.0963711	0.139746	6.68758	6.63051	7.07908
11.8919	0.980918	0.936019	1.02473	0.13435	0.0978687	0.142546	6.64451	6.58396	7.044
11.952	0.988788	0.94482	1.03365	0.137075	0.099306	0.14537	6.60133	6.53724	7.00951
12.012	0.996574	0.9528	1.04248	0.139821	0.100806	0.148215	6.55805	6.49037	6.97424
12.0721	1.00425	0.961568	1.05122	0.142585	0.102293	0.15108	6.51468	6.44336	6.93959
12.1321	1.01185	0.969485	1.05988	0.145366	0.10381	0.153963	6.47122	6.39622	6.90419
12.1922	1.01939	0.978169	1.06844	0.14816	0.105324	0.15686	6.42768	6.34897	6.86943
12.2523	1.02687	0.986021	1.07691	0.150967	0.106878	0.159771	6.38407	6.30161	6.83389
12.3123	1.03427	0.994572	1.08529	0.153783	0.108399	0.162694	6.3404	6.25417	6.79907
12.3724	1.04161	1.00244	1.09356	0.156606	0.110004	0.165625	6.29667	6.20664	6.76345
12.4324	1.04888	1.01068	1.10174	0.159435	0.111526	0.168563	6.25289	6.15904	6.72844
12.4925	1.05608	1.01875	1.10982	0.162268	0.113163	0.171506	6.20906	6.11138	6.693
12.5526	1.06321	1.02653	1.1178	0.165101	0.114728	0.174451	6.1652	6.06367	6.65757
12.6126	1.07027	1.03472	1.12567	0.167933	0.116338	0.177396	6.1213	6.01592	6.62252
12.6727	1.07726	1.04236	1.13343	0.170762	0.117989	0.180339	6.07737	5.96813	6.58688
12.7327	1.08417	1.05014	1.14109	0.173585	0.119581	0.183276	6.03342	5.92032	6.55164
12.7928	1.09102	1.05802	1.14863	0.1764	0.121234	0.186207	5.98945	5.87249	6.51646
12.8529	1.09778	1.0655	1.15607	0.179242	0.122905	0.189128	5.94547	5.82464	6.48091
12.9129	1.10447	1.07302	1.16338	0.182127	0.124542	0.192037	5.90147	5.77679	6.44563
12.973	1.11108	1.08049	1.17058	0.18501	0.126209	0.194931	5.85747	5.72894	6.41048
13.033	1.11762	1.08776	1.17766	0.187891	0.127901	0.197808	5.81347	5.6811	6.37514
13.0931	1.12407	1.09492	1.18463	0.190768	0.129588	0.200673	5.76947	5.63327	6.33984
13.1532	1.13045	1.10181	1.19147	0.193639	0.131283	0.203539	5.72548	5.58546	6.30463
13.2132	1.13674	1.10795	1.19819	0.196502	0.132994	0.206382	5.68149	5.53767	6.26943
13.2733	1.14296	1.11403	1.20478	0.199357	0.134715	0.209198	5.63752	5.48992	6.23424
13.3333	1.14909	1.12003	1.21125	0.2022	0.136448	0.211987	5.59356	5.44219	6.19907
13.3934	1.15513	1.12596	1.21759	0.205031	0.138192	0.214745	5.54963	5.39451	6.16394
13.4535	1.1611	1.13181	1.2238	0.207848	0.139948	0.217469	5.50571	5.34686	6.12883
13.5135	1.16698	1.1376	1.22989	0.210649	0.141717	0.220158	5.46182	5.29926	6.09375
13.5736	1.17278	1.14331	1.23584	0.213433	0.143497	0.223142	5.41796	5.25171	6.05871
13.6336	1.17849	1.14894	1.24166	0.216197	0.145289	0.226171	5.37413	5.20421	6.0237
13.6937	1.18466	1.1545	1.24734	0.218941	0.147094	0.229177	5.33033	5.15676	5.98873
13.7538	1.19101	1.15998	1.25289	0.221662	0.148911	0.232155	5.28657	5.10938	5.9538
13.8138	1.19728	1.16539	1.2583	0.224358	0.150741	0.235104	5.24285	5.06205	5.9189
13.8739	1.20347	1.17071	1.26357	0.227028	0.152584	0.23802	5.19916	5.01479	5.88403
13.9339	1.20957	1.17596	1.26871	0.229671	0.154441	0.240901	5.15552	4.96759	5.84919
13.994	1.21558	1.18112	1.2737	0.232283	0.156312	0.243744	5.11192	4.92046	5.81435
14.0541	1.2215	1.1862	1.27854	0.234864	0.158198	0.246545	5.06837	4.87339	5.77952
14.1141	1.22732	1.19118	1.28324	0.237412	0.160099	0.249302	5.02486	4.82641	5.74468
14.1742	1.23303	1.19608	1.28778	0.239925	0.162017	0.252013	4.9814	4.77949	5.70983
14.2342	1.23863	1.20088	1.29217	0.242401	0.163951	0.254673	4.938	4.73266	5.67496
14.2943	1.24411	1.20558	1.29639	0.24484	0.165901	0.257281	4.89464	4.6859	5.64006
14.3544	1.24942	1.21017	1.30043	0.247238	0.167868	0.259851	4.85134	4.63923	5.60512
14.4144	1.25414	1.21466	1.30428	0.249596	0.169852	0.262403	4.80809	4.59265	5.57013
14.4745	1.25877	1.21902	1.30793	0.251911	0.171853	0.264897	4.7649	4.54617	5.53507
14.5345	1.26331	1.22326	1.31137	0.254182	0.173872	0.267332	4.72177	4.4998	5.49994
14.5946	1.26776	1.22737	1.31482	0.256408	0.17591	0.269705	4.67869	4.45355	5.4647
14.6547	1.27212	1.23135	1.31807	0.258589	0.177966	0.272014	4.63568	4.40742	5.42934
14.7147	1.27637	1.2352	1.32109	0.260724	0.180041	0.274259	4.59273	4.36144	5.39384
14.7748	1.28053	1.23891	1.32389	0.26264	0.182137	0.276439	4.54984	4.31562	5.3582
14.8348	1.28458	1.24248	1.32648	0.264468	0.184253	0.278552	4.50702	4.26997	5.3224
14.8949	1.28851	1.24592	1.32887	0.266252	0.18639	0.280597	4.46427	4.22451	5.28645
14.955	1.29191	1.24921	1.33105	0.267993	0.188547	0.282576	4.42158	4.17924	5.25034
15.015	1.29385	1.25236	1.33304	0.269692	0.190723	0.284487	4.37898	4.13418	5.21408
15.0751	1.29568	1.25537	1.33485	0.271348	0.192918	0.286331	4.33645	4.08932	5.17769
15.1351	1.29741	1.25824	1.33649	0.272963	0.195129	0.288108	4.29401	4.04467	5.14118
15.1952	1.29904	1.26097	1.33797	0.274537	0.197354	0.289817	4.25168	4.00025	5.10456
15.2553	1.30057	1.26357	1.33929	0.276071	0.199591	0.291461	4.20944	3.95603	5.06787
15.3153	1.302	1.26604	1.34047	0.277565	0.201837	0.293038	4.16733	3.91204	5.03113
15.3754	1.30387	1.26734	1.34152	0.279019	0.204088	0.29455	4.12534	3.86826	4.99436
15.4354	1.30631	1.2683	1.3425	0.280434	0.206341	0.295997	4.08349	3.82469	4.95759
15.4955	1.3086	1.26911	1.34344	0.281811	0.208593	0.297381	4.04179	3.78133	4.92084
15.5556	1.31073	1.2698	1.34429	0.28315	0.210839	0.298701	4.00025	3.73818	4.88415
15.6156	1.31272	1.27039	1.34504	0.284451	0.213077	0.299959	3.95887	3.69523	4.84755
15.6757	1.31457	1.27088	1.34571	0.285717	0.215304	0.301156	3.91766	3.65248	4.81106
15.7357	1.31628	1.27129	1.34631	0.286946	0.217515	0.302293	3.87662	3.60993	4.77471
15.7958	1.31786	1.27164	1.34684	0.28814	0.21971	0.303371	3.83576	3.56757	4.73853
15.8559	1.31932	1.27193	1.34781	0.289299	0.221885	0.304392	3.79508	3.52539	4.70254
15.9159	1.32067	1.27218	1.34963	0.290424	0.224038	0.305358	3.75457	3.48339	4.66679
15.976	1.32191	1.2724	1.35134	0.291516	0.226168	0.306269	3.71425	3.44157	4.63128
16.036	1.32304	1.27258	1.35292	0.292575	0.228272	0.307127	3.6741	3.39993	4.59604
16.0961	1.32408	1.27274	1.35437	0.293601	0.23035	0.307934	3.63414	3.35845	4.5611
16.1562	1.32502	1.27288	1.35568	0.294596	0.232399	0.308692	3.59436	3.31715	4.52648
16.2162	1.32588	1.273	1.35681	0.295559	0.234419	0.309403	3.55476	3.276	4.4922
16.2763	1.32666	1.27311	1.35777	0.296492	0.236408	0.310068	3.51533	3.23502	4.45826
16.3363	1.32737	1.2732	1.35852	0.297394	0.238365	0.31069	3.47609	3.19419	4.4247
16.3964	1.328	1.27329	1.35906	0.298267	0.240289	0.31127	3.43701	3.15352	4.39151
16.4565	1.32858	1.27336	1.3594	0.299111	0.242155	0.311811	3.39812	3.113	4.35872
16.5165	1.3291	1.27343	1.35959	0.299927	0.243955	0.312313	3.35939	3.07263	4.32632
16.5766	1.32956	1.27349	1.35968	0.300714	0.245722	0.31278	3.32084	3.03241	4.29432
16.6366	1.32997	1.27355	1.35971	0.301474	0.247452	0.313441	3.28246	2.99234	4.26273
16.6967	1.33034	1.27357	1.35973	0.302208	0.249146	0.314156	3.24424	2.95242	4.23155
16.7568	1.33067	1.27358	1.35973	0.302904	0.250802	0.314837	3.2062	2.91266	4.20078
16.8168	1.33096	1.27358	1.35973	0.30353	0.252421	0.315486	3.16831	2.87304	4.1704
16.8769	1.33137	1.27358	1.35975	0.30413	0.254004	0.316103	3.1306	2.83354	4.14042
16.9369	1.33174	1.27358	1.35977	0.304707	0.255553	0.316689	3.09304	2.79408	4.11082
16.997	1.33208	1.27359	1.3598	0.305261	0.257066	0.317246	3.05565	2.75478	4.0816
17.0571	1.33239	1.27359	1.35981	0.305793	0.258547	0.317775	3.01843	2.71563	4.05275
17.1171	1.33267	1.27359	1.35983	0.306303	0.259995	0.318276	2.98136	2.67665	4.02425
17.1772	1.33293	1.27359	1.35985	0.306791	0.261412	0.318751	2.94445	2.63785	3.99608
17.2372	1.33316	1.27359	1.35986	0.30726	0.262798	0.3192	2.90771	2.59924	3.96825
17.2973	1.33337	1.27359	1.35987	0.307708	0.264155	0.319626	2.87112	2.56082	3.94072
17.3574	1.33356	1.27359	1.35988	0.308137	0.265483	0.320028	2.8347	2.52263	3.91348
17.4174	1.33374	1.27359	1.35989	0.308548	0.266784	0.320408	2.79845	2.48468	3.88652
17.4775	1.3339	1.27359	1.3599	0.30894	0.268058	0.320766	2.76303	2.44699	3.85983
17.5375	1.33404	1.27359	1.35991	0.309315	0.269307	0.321104	2.72778	2.40962	3.83339
17.5976	1.33416	1.27359	1.35991	0.309674	0.270531	0.321423	2.69271	2.37261	3.80718
17.6577	1.33428	1.27359	1.35992	0.310016	0.271731	0.321724	2.65783	2.33603	3.78119
17.7177	1.33438	1.27359	1.35992	0.310341	0.272908	0.322006	2.62314	2.29996	3.75541
17.7778	1.33447	1.27359	1.35992	0.310651	0.274063	0.322272	2.58867	2.26454	3.72983
17.8378	1.33456	1.27359	1.35993	0.310945	0.275197	0.322547	2.55445	2.22993	3.70443
17.8979	1.33463	1.27359	1.35993	0.311223	0.276311	0.322808	2.5205	2.19636	3.67922
17.958	1.33469	1.27359	1.35993	0.311485	0.277274	0.323054	2.4869	2.16418	3.65417
18.018	1.33475	1.27359	1.35993	0.31173	0.27746	0.323284	2.45369	2.13387	3.62928
18.0781	1.3348	1.27359	1.35994	0.311958	0.277641	0.323501	2.42096	2.10614	3.60455
18.1381	1.33485	1.27359	1.35994	0.312169	0.277815	0.323704	2.38877	2.08202	3.57997
18.1982	1.33489	1.27359	1.35994	0.312362	0.277983	0.323895	2.35724	2.06316	3.55553
18.2583	1.33492	1.27359	1.35994	0.312539	0.278146	0.324073	2.32646	2.05232	3.53124
18.3183	1.33495	1.27359	1.35994	0.312699	0.278304	0.324239	2.29651	2.04993	3.50708
18.3784	1.33498	1.27359	1.35994	0.312845	0.278458	0.324394	2.26744	2.04736	3.48305
18.4384	1.335	1.27359	1.35994	0.312978	0.278606	0.324538	2.23917	2.04441	3.45916
18.4985	1.33502	1.27359	1.35994	0.313101	0.278751	0.324672	2.21156	2.04144	3.43539
18.5586	1.33503	1.27359	1.35994	0.313216	0.278891	0.324795	2.18449	2.01726	3.41175
18.6186	1.33505	1.27359	1.35994	0.313325	0.279028	0.324908	2.15789	1.98734	3.38824
18.6787	1.33506	1.27359	1.35994	0.313429	0.279161	0.325012	2.13173	1.95541	3.36484
18.7387	1.33507	1.27359	1.35994	0.313527	0.279291	0.325106	2.106	1.92413	3.34158
18.7988	1.33507	1.27359	1.35994	0.31362	0.279417	0.32519	2.08071	1.89364	3.31843
18.8589	1.33508	1.27359	1.35994	0.313709	0.27954	0.325265	2.06612	1.8641	3.2954
18.9189	1.33509	1.27359	1.35994	0.313794	0.27966	0.325331	2.0566	1.83571	3.27249
18.979	1.33509	1.27359	1.35994	0.313873	0.279778	0.325387	2.04722	1.80881	3.2497
19.039	1.33509	1.27359	1.35994	0.313948	0.279892	0.325432	2.03797	1.7839	3.22702
19.0991	1.33509	1.27359	1.35994	0.314018	0.280004	0.325468	2.02762	1.76211	3.20446
19.1592	1.3351	1.27359	1.35994	0.314082	0.280114	0.325491	2.00296	1.74577	3.18201
19.2192	1.3351	1.27359	1.35994	0.314139	0.280221	0.325504	1.9786	1.73675	3.15968
19.2793	1.3351	1.27359	1.35994	0.314186	0.280325	0.325508	1.95459	1.73568	3.13746
19.3393	1.3351	1.27359	1.35994	0.314221	0.280428	0.32551	1.93095	1.72706	3.11534
19.3994	1.3351	1.27359	1.35994	0.314241	0.280528	0.325513	1.90774	1.7167	3.09334
19.4595	1.3351	1.27359	1.35994	0.314252	0.280626	0.325518	1.88506	1.71184	3.07145
19.5195	1.3351	1.27359	1.35994	0.314259	0.280722	0.325522	1.86301	1.7114	3.04967
19.5796	1.3351	1.27359	1.35994	0.314271	0.280816	0.325536	1.84663	1.71555	3.028
19.6396	1.3351	1.27359	1.35994	0.314285	0.280908	0.325576	1.83749	1.71896	3.00643
19.6997	1.3351	1.27359	1.35994	0.314299	0.280997	0.325637	1.82853	1.72103	2.98498
19.7598	1.3351	1.27359	1.35994	0.314313	0.281075	0.325693	1.81997	1.72203	2.96362
19.8198	1.3351	1.27359	1.35994	0.314327	0.281123	0.325742	1.81169	1.72236	2.94238
19.8799	1.3351	1.27359	1.35994	0.314342	0.28117	0.325786	1.80502	1.72235	2.92125
19.9399	1.3351	1.27359	1.35994	0.314356	0.281215	0.325824	1.805	1.72219	2.90022
20	1.3351	1.27359	1.35994	0.31437	0.281259	0.325858	1.80497	1.72197	2.8793
20.0601	1.3351	1.27359	1.35994	0.314383	0.281303	0.325886	1.80495	1.72176	2.85848
20.1201	1.3351	1.27359	1.35994	0.314396	0.281345	0.325911	1.80492	1.72158	2.8378
20.1802	1.3351	1.27359	1.35994	0.314408	0.281386	0.325933	1.80487	1.72146	2.81765
20.2402	1.3351	1.27359	1.35994	0.31442	0.281426	0.325951	1.80481	1.7214	2.7976
20.3003	1.3351	1.27359	1.35994	0.314431	0.281466	0.325967	1.80474	1.72143	2.77765
20.3604	1.3351	1.27359	1.35994	0.314442	0.281504	0.32598	1.80466	1.72154	2.75782
20.4204	1.3351	1.27359	1.35994	0.314464	0.281542	0.325992	1.80457	1.72173	2.73811
20.4805	1.3351	1.27359	1.35994	0.314777	0.281563	0.326001	1.80448	1.72191	2.7185
20.5405	1.3351	1.27359	1.35994	0.315085	0.28158	0.32601	1.80439	1.72179	2.69902
20.6006	1.3351	1.27359	1.35994	0.315387	0.281597	0.326017	1.80428	1.72166	2.67967
20.6607	1.3351	1.27359	1.35994	0.315682	0.281612	0.326023	1.80418	1.72151	2.66045
20.7207	1.3351	1.27359	1.35994	0.315971	0.281626	0.326028	1.80407	1.72136	2.64137
20.7808	1.3351	1.27359	1.35994	0.316255	0.28164	0.326032	1.80396	1.7212	2.62244
20.8408	1.3351	1.27359	1.35994	0.31637	0.281653	0.326036	1.80384	1.72105	2.60367
20.9009	1.3351	1.27359	1.35994	0.316477	0.281665	0.326039	1.80372	1.7209	2.58629
20.961	1.3351	1.27359	1.35994	0.316587	0.281677	0.326042	1.8036	1.72076	2.56936
21.021	1.3351	1.27359	1.35994	0.316684	0.281688	0.326045	1.80348	1.72061	2.55266
21.0811	1.3351	1.27359	1.35994	0.316772	0.281698	0.326048	1.80335	1.72047	2.53622
21.1411	1.3351	1.27359	1.35994	0.316851	0.281708	0.32605	1.80322	1.72033	2.52012
21.2012	1.3351	1.27359	1.35994	0.316921	0.281718	0.326052	1.80309	1.72018	2.50444
21.2613	1.3351	1.27359	1.35994	0.316984	0.281727	0.326054	1.80296	1.72005	2.48935
21.3213	1.3351	1.27359	1.35994	0.317041	0.281736	0.326056	1.80283	1.71991	2.47517
21.3814	1.3351	1.27359	1.35994	0.317092	0.281745	0.326068	1.80269	1.71977	2.46295
21.4414	1.3351	1.27359	1.35994	0.317137	0.281753	0.326083	1.802	1.71964	2.45473
21.5015	1.3351	1.27359	1.35994	0.317178	0.281761	0.326097	1.79716	1.7195	2.45152
21.5616	1.3351	1.27359	1.35994	0.317214	0.281769	0.326107	1.79613	1.71937	2.45006
21.6216	1.3351	1.27359	1.35994	0.317247	0.281777	0.326115	1.7955	1.71924	2.44883
21.6817	1.3351	1.27359	1.35994	0.317275	0.281785	0.326121	1.79492	1.71911	2.44769
21.7417	1.3351	1.27359	1.35994	0.317301	0.281792	0.326126	1.79435	1.71898	2.44662
21.8018	1.3351	1.27359	1.35994	0.317324	0.281799	0.32613	1.79241	1.71886	2.4456
21.8619	1.3351	1.27359	1.35994	0.317344	0.281806	0.326134	1.78426	1.71873	2.44462
21.9219	1.3351	1.27359	1.35994	0.317362	0.281813	0.326137	1.77615	1.71861	2.44367
21.982	1.3351	1.27359	1.35994	0.317378	0.28182	0.326139	1.76809	1.71849	2.44276
22.042	1.3351	1.27359	1.35994	0.317392	0.281826	0.326142	1.76642	1.71837	2.44189
22.1021	1.3351	1.27359	1.35994	0.317404	0.281833	0.326143	1.7659	1.71597	2.44104
22.1622	1.3351	1.27359	1.35994	0.317415	0.281839	0.326145	1.76539	1.70227	2.44022
22.2222	1.3351	1.27359	1.35994	0.317424	0.281845	0.326146	1.76489	1.68861	2.43943
22.2823	1.3351	1.27359	1.35994	0.317433	0.281851	0.326147	1.76441	1.67501	2.43866
22.3423	1.3351	1.27359	1.35994	0.31744	0.281857	0.326148	1.76394	1.66146	2.43792
22.4024	1.3351	1.27359	1.35994	0.317446	0.281863	0.326149	1.76348	1.64796	2.4372
22.4625	1.3351	1.27359	1.35994	0.317452	0.281869	0.326149	1.76303	1.63452	2.4365
22.5225	1.3351	1.27359	1.35994	0.317456	0.281874	0.32615	1.76259	1.62112	2.43582
22.5826	1.3351	1.27359	1.35994	0.31746	0.28188	0.32615	1.76216	1.60779	2.43516
22.6426	1.3351	1.27359	1.35994	0.317464	0.281885	0.326151	1.76174	1.5945	2.43452
22.7027	1.3351	1.27359	1.35994	0.317467	0.28189	0.326151	1.76133	1.58127	2.4339
22.7628	1.3351	1.27359	1.35994	0.317469	0.281896	0.326152	1.76093	1.56809	2.43329
22.8228	1.3351	1.27359	1.35994	0.317471	0.281901	0.326152	1.76054	1.55497	2.43271
22.8829	1.3351	1.27359	1.35994	0.317473	0.281906	0.326152	1.76016	1.5419	2.43213
22.9429	1.3351	1.27359	1.35994	0.317475	0.281911	0.326152	1.75979	1.52888	2.43158
23.003	1.3351	1.27359	1.35994	0.317476	0.281916	0.326153	1.75942	1.51592	2.43104
23.0631	1.3351	1.27359	1.35994	0.317477	0.28192	0.326153	1.75907	1.50301	2.43051
23.1231	1.3351	1.27359	1.35994	0.317478	0.281925	0.326153	1.75872	1.49016	2.43
23.1832	1.3351	1.27359	1.35994	0.317479	0.28193	0.326153	1.75838	1.47736	2.4295
23.2432	1.3351	1.27359	1.35994	0.317479	0.281934	0.326153	1.75805	1.46462	2.42901
23.3033	1.3351	1.27359	1.35994	0.31748	0.281939	0.326154	1.75773	1.45193	2.42853
23.3634	1.3351	1.27359	1.35994	0.31748	0.281943	0.326154	1.75741	1.4393	2.42807
23.4234	1.3351	1.27359	1.35994	0.31748	0.281948	0.326154	1.7571	1.42673	2.42762
23.4835	1.3351	1.27359	1.35994	0.317481	0.281952	0.326154	1.7568	1.41421	2.42718
23.5435	1.3351	1.27359	1.35994	0.317481	0.281957	0.326154	1.75651	1.40175	2.42675
23.6036	1.3351	1.27359	1.35994	0.317481	0.281961	0.326154	1.75622	1.38934	2.42634
23.6637	1.3351	1.27359	1.35994	0.317481	0.281965	0.326154	1.75594	1.37699	2.42593
23.7237	1.3351	1.27359	1.35994	0.317481	0.281969	0.326154	1.75567	1.3647	2.42553
23.7838	1.3351	1.27359	1.35994	0.317481	0.281974	0.326154	1.7554	1.35247	2.42515
23.8438	1.3351	1.27359	1.35994	0.317481	0.281978	0.326155	1.75514	1.34029	2.42477
23.9039	1.3351	1.27359	1.35994	0.317481	0.281982	0.326155	1.75488	1.32817	2.4244
23.964	1.3351	1.27359	1.35994	0.317481	0.281986	0.326155	1.75463	1.31611	2.42404
24.024	1.3351	1.27359	1.35994	0.317481	0.28199	0.326155	1.75439	1.3041	2.42369
24.0841	1.3351	1.27359	1.35994	0.317481	0.281994	0.326155	1.75415	1.29216	2.42335
24.1441	1.3351	1.27359	1.35994	0.317481	0.281998	0.326155	1.75392	1.28027	2.42302
24.2042	1.3351	1.27359	1.35994	0.317481	0.282002	0.326155	1.7537	1.26844	2.42269
24.2643	1.3351	1.27359	1.35994	0.317481	0.282006	0.326155	1.75347	1.25667	2.42237
24.3243	1.3351	1.27359	1.35994	0.317481	0.28201	0.326155	1.75326	1.24496	2.42206
24.3844	1.3351	1.27359	1.35994	0.317481	0.282013	0.326155	1.75305	1.23331	2.42175
24.4444	1.3351	1.27359	1.35994	0.317481	0.282017	0.326155	1.75284	1.22172	2.42146
24.5045	1.3351	1.27359	1.35994	0.317481	0.282021	0.326155	1.75264	1.21019	2.42116
24.5646	1.3351	1.27359	1.35994	0.317481	0.282025	0.326155	1.75244	1.19871	2.42088
24.6246	1.3351	1.27359	1.35994	0.317481	0.282029	0.326155	1.75225	1.1873	2.4206
24.6847	1.3351	1.27359	1.35994	0.317481	0.282033	0.326155	1.75206	1.17595	2.42033
24.7447	1.3351	1.27359	1.35994	0.317481	0.282036	0.326155	1.75187	1.16466	2.42006
24.8048	1.3351	1.27359	1.35994	0.317481	0.28204	0.326155	1.75169	1.15342	2.41979
24.8649	1.3351	1.27359	1.35994	0.317481	0.282044	0.326155	1.75151	1.14225	2.41954
24.9249	1.3351	1.27359	1.35994	0.317481	0.282048	0.326155	1.75134	1.13114	2.41928
24.985	1.3351	1.27359	1.35994	0.317481	0.282052	0.326155	1.75117	1.12009	2.41904
25.045	1.3351	1.27359	1.35994	0.317481	0.282055	0.326155	1.751	1.1091	2.41879
25.1051	1.3351	1.27359	1.35994	0.317481	0.282059	0.326155	1.75084	1.09817	2.41855
25.1652	1.3351	1.27359	1.35994	0.317481	0.282063	0.326155	1.75068	1.0873	2.41831
25.2252	1.3351	1.27359	1.35994	0.317481	0.282067	0.326155	1.75052	1.07649	2.41808
25.2853	1.3351	1.27359	1.35994	0.317481	0.282071	0.326155	1.75037	1.06574	2.41785
25.3453	1.3351	1.27359	1.35994	0.317481	0.282075	0.326155	1.75022	1.05505	2.41762
25.4054	1.3351	1.27359	1.35994	0.317481	0.282078	0.326155	1.75007	1.04442	2.41739
25.4655	1.3351	1.27359	1.35994	0.317481	0.282082	0.326155	1.74993	1.03386	2.41717
25.5255	1.3351	1.27359	1.35994	0.317481	0.282086	0.326155	1.74979	1.02335	2.41694
25.5856	1.3351	1.27359	1.35994	0.317481	0.28209	0.326155	1.74965	1.0129	2.41672
25.6456	1.3351	1.27359	1.35994	0.317481	0.282094	0.326155	1.74951	1.00252	2.4165
25.7057	1.3351	1.27359	1.35994	0.317481	0.282098	0.326155	1.74938	0.992192	2.41627
25.7658	1.3351	1.27359	1.35994	0.317481	0.282102	0.326155	1.74925	0.981926	2.41605
25.8258	1.3351	1.27359	1.35994	0.317481	0.282106	0.326155	1.74912	0.971721	2.41582
25.8859	1.3351	1.27359	1.35994	0.317481	0.28211	0.326155	1.74899	0.961575	2.4156
25.9459	1.3351	1.27359	1.35994	0.317481	0.282114	0.326155	1.74887	0.951489	2.41536
26.006	1.3351	1.27359	1.35994	0.317481	0.282118	0.326155	1.74875	0.941462	2.41513
26.0661	1.3351	1.27359	1.35994	0.317481	0.282123	0.326155	1.74863	0.931495	2.41488
26.1261	1.3351	1.27359	1.35994	0.317481	0.282127	0.326155	1.74852	0.921588	2.41463
26.1862	1.3351	1.27359	1.35994	0.317481	0.282131	0.326155	1.7484	0.91174	2.41438
26.2462	1.3351	1.27359	1.35994	0.317481	0.282135	0.326155	1.74829	0.901951	2.41411
26.3063	1.3351	1.27359	1.35994	0.317481	0.28214	0.326155	1.74818	0.892222	2.41383
26.3664	1.3351	1.27359	1.35994	0.317481	0.282144	0.326155	1.74806	0.882554	2.41353
26.4264	1.3351	1.27359	1.35994	0.317481	0.282149	0.326155	1.74795	0.872949	2.41322
26.4865	1.3351	1.27359	1.35994	0.317481	0.282153	0.326155	1.74784	0.863427	2.41288
26.5465	1.3351	1.27359	1.35994	0.317481	0.282157	0.326155	1.74773	0.855018	2.41249
26.6066	1.3351	1.27359	1.35994	0.317481	0.282158	0.326155	1.74762	0.850596	2.41202
26.6667	1.3351	1.27359	1.35994	0.317481	0.282159	0.326155	1.74751	0.848665	2.41127
26.7267	1.3351	1.27359	1.35994	0.317481	0.282159	0.326155	1.7474	0.847784	2.41065
26.7868	1.3351	1.27359	1.35994	0.317481	0.282159	0.326155	1.74729	0.847192	2.41017
26.8468	1.3351	1.27359	1.35994	0.317481	0.28216	0.326155	1.74717	0.846761	2.40975
26.9069	1.3351	1.27359	1.35994	0.317481	0.28216	0.326155	1.74706	0.846435	2.40937
26.967	1.3351	1.27359	1.35994	0.317481	0.282161	0.326155	1.74695	0.846186	2.40902
27.027	1.3351	1.27359	1.35994	0.317481	0.282161	0.326155	1.74684	0.84622	2.40869
27.0871	1.3351	1.27359	1.35994	0.317481	0.282163	0.326155	1.74673	0.84709	2.40839
27.1471	1.3351	1.27359	1.35994	0.317481	0.282169	0.326155	1.74662	0.849023	2.4081
27.2072	1.3351	1.27359	1.35994	0.317481	0.28218	0.326155	1.7465	0.85208	2.40783
27.2673	1.3351	1.27359	1.35994	0.317481	0.2822	0.326155	1.74639	0.855483	2.40757
27.3273	1.3351	1.27359	1.35994	0.317481	0.282224	0.326155	1.74628	0.858787	2.40732
27.3874	1.3351	1.27359	1.35994	0.317481	0.282251	0.326155	1.74616	0.861984	2.40708
27.4474	1.3351	1.27359	1.35994	0.317481	0.282278	0.326155	1.74605	0.865105	2.40685
27.5075	1.3351	1.27359	1.35994	0.317481	0.282307	0.326155	1.74594	0.868175	2.40663
27.5676	1.3351	1.27359	1.35994	0.317481	0.282338	0.326155	1.74582	0.871229	2.40642
27.6276	1.3351	1.27359	1.35994	0.317481	0.282372	0.326155	1.74571	0.874335	2.40621
27.6877	1.3351	1.27359	1.35994	0.317481	0.282422	0.326155	1.74559	0.877494	2.406
27.7477	1.3351	1.27359	1.35994	0.317481	0.282552	0.326155	1.74548	0.8785	2.40581
27.8078	1.3351	1.27359	1.35994	0.317481	0.282795	0.326155	1.74536	0.877942	2.40561
27.8679	1.3351	1.27359	1.35994	0.317481	0.283096	0.326155	1.74525	0.877926	2.40543
27.9279	1.3351	1.27359	1.35994	0.317481	0.28339	0.326155	1.74513	0.877974	2.40524
27.988	1.3351	1.27359	1.35994	0.317481	0.28367	0.326155	1.74502	0.878053	2.40506
28.048	1.3351	1.27359	1.35994	0.317481	0.283936	0.326155	1.7449	0.878143	2.40488
28.1081	1.3351	1.27359	1.35994	0.317481	0.284188	0.326155	1.74478	0.878231	2.40471
28.1682	1.3351	1.27359	1.35994	0.317481	0.284425	0.326155	1.74467	0.878308	2.40454
28.2282	1.3351	1.27359	1.35994	0.317481	0.284647	0.326155	1.74455	0.878371	2.40437
28.2883	1.3351	1.27359	1.35994	0.317481	0.284854	0.326155	1.74443	0.878417	2.4042
28.3483	1.3351	1.27359	1.35994	0.317481	0.285045	0.326155	1.74431	0.878447	2.40403
28.4084	1.3351	1.27359	1.35994	0.317481	0.285222	0.326155	1.7442	0.878462	2.40387
28.4685	1.3351	1.27359	1.35994	0.317481	0.285384	0.326155	1.74408	0.878461	2.40371
28.5285	1.3351	1.27359	1.35994	0.317481	0.285533	0.326155	1.74396	0.878448	2.40355
28.5886	1.3351	1.27359	1.35994	0.317481	0.285669	0.326155	1.74384	0.878424	2.40339
28.6486	1.3351	1.27359	1.35994	0.317481	0.285795	0.326155	1.74372	0.878392	2.40323
28.7087	1.3351	1.27359	1.35994	0.317481	0.285912	0.326155	1.7436	0.878354	2.40308
28.7688	1.3351	1.27359	1.35994	0.317481	0.286022	0.326155	1.74348	0.87831	2.40292
28.8288	1.3351	1.27359	1.35994	0.317481	0.286125	0.326155	1.74336	0.878262	2.40277
28.8889	1.3351	1.27359	1.35994	0.317481	0.286223	0.326155	1.74324	0.878211	2.40261
28.9489	1.3351	1.27359	1.35994	0.317481	0.286316	0.326155	1.74312	0.878158	2.40246
29.009	1.3351	1.27359	1.35994	0.317481	0.286404	0.326155	1.743	0.878102	2.40231
29.0691	1.3351	1.27359	1.35994	0.317481	0.286487	0.326155	1.74288	0.878044	2.40216
29.1291	1.3351	1.27359	1.35994	0.317481	0.286567	0.326155	1.74276	0.877984	2.40201
29.1892	1.3351	1.27359	1.35994	0.317481	0.286643	0.326155	1.74264	0.877923	2.40186
29.2492	1.3351	1.27359	1.35994	0.317481	0.286715	0.326155	1.74252	0.87786	2.40171
29.3093	1.3351	1.27359	1.35994	0.317481	0.286784	0.326155	1.7424	0.877795	2.40156
29.3694	1.3351	1.27359	1.35994	0.317481	0.286849	0.326155	1.74228	0.87773	2.40142
29.4294	1.3351	1.27359	1.35994	0.317481	0.286912	0.326155	1.74216	0.877663	2.40127
29.4895	1.3351	1.27359	1.35994	0.317481	0.286971	0.326155	1.74203	0.877594	2.40112
29.5495	1.3351	1.27359	1.35994	0.317481	0.287027	0.326155	1.74191	0.877525	2.40098
29.6096	1.3351	1.27359	1.35994	0.317481	0.287081	0.326155	1.74179	0.877455	2.40083
29.6697	1.3351	1.27359	1.35994	0.317481	0.287132	0.326155	1.74167	0.877384	2.40069
29.7297	1.3351	1.27359	1.35994	0.317481	0.287181	0.326155	1.74154	0.877312	2.40054
29.7898	1.3351	1.27359	1.35994	0.317481	0.287228	0.326155	1.74142	0.87724	2.4004
29.8498	1.3351	1.27359	1.35994	0.317481	0.287272	0.326155	1.7413	0.877167	2.40025
29.9099	1.3351	1.27359	1.35994	0.317481	0.287314	0.326155	1.74117	0.877093	2.40011
29.97	1.3351	1.27359	1.35994	0.317481	0.287354	0.326155	1.74105	0.877018	2.39997
30.03	1.3351	1.27359	1.35994	0.317481	0.287392	0.326155	1.74093	0.876943	2.39983
30.0901	1.3351	1.27359	1.35994	0.317481	0.287429	0.326155	1.7408	0.876868	2.39968
30.1502	1.3351	1.27359	1.35994	0.317481	0.287463	0.326155	1.74068	0.876792	2.39954
30.2102	1.3351	1.27359	1.35994	0.317481	0.287496	0.326155	1.74056	0.876716	2.3994
30.2703	1.3351	1.27359	1.35994	0.317481	0.287528	0.326155	1.74043	0.876639	2.39926
30.3303	1.3351	1.27359	1.35994	0.317481	0.287558	0.326155	1.74031	0.876562	2.39912
30.3904	1.3351	1.27359	1.35994	0.317481	0.287586	0.326155	1.74018	0.876485	2.39898
30.4505	1.3351	1.27359	1.35994	0.317481	0.287613	0.326155	1.74006	0.876407	2.39884
30.5105	1.3351	1.27359	1.35994	0.317481	0.287639	0.326155	1.73993	0.876329	2.3987
30.5706	1.3351	1.27359	1.35994	0.317481	0.287663	0.326155	1.73981	0.876251	2.39856
30.6306	1.3351	1.27359	1.35994	0.317482	0.287686	0.326155	1.73968	0.876173	2.39842
30.6907	1.3351	1.27359	1.35994	0.317482	0.287709	0.326155	1.73956	0.876095	2.39828
30.7508	1.3351	1.27359	1.35994	0.317482	0.28773	0.326155	1.73943	0.876016	2.39815
30.8108	1.3351	1.27359	1.35994	0.317482	0.28775	0.326155	1.73931	0.875937	2.39801
30.8709	1.3351	1.27359	1.35994	0.317482	0.287769	0.326155	1.73918	0.875858	2.39787
30.9309	1.3351	1.27359	1.35994	0.317482	0.287787	0.326155	1.73906	0.875779	2.39774
30.991	1.3351	1.27359	1.35994	0.317482	0.287804	0.326155	1.73893	0.8757	2.3976
31.0511	1.3351	1.27359	1.35994	0.317482	0.28782	0.326155	1.73881	0.875621	2.39746
31.1111	1.3351	1.27359	1.35994	0.317482	0.287836	0.326155	1.73868	0.875541	2.39733
31.1712	1.3351	1.27359	1.35994	0.317482	0.287851	0.326155	1.73856	0.875462	2.39719
31.2312	1.3351	1.27359	1.35994	0.317482	0.287865	0.326155	1.73843	0.875383	2.39706
31.2913	1.3351	1.27359	1.35994	0.317482	0.287878	0.326155	1.73831	0.875303	2.39693
31.3514	1.3351	1.27359	1.35994	0.317482	0.287891	0.326155	1.73818	0.875224	2.39679
31.4114	1.3351	1.27359	1.35994	0.317482	0.287903	0.326155	1.73805	0.875144	2.39666
31.4715	1.3351	1.27359	1.35994	0.317482	0.287914	0.326155	1.73793	0.875064	2.39653
31.5315	1.3351	1.27359	1.35994	0.317482	0.287925	0.326155	1.7378	0.874985	2.39639
31.5916	1.3351	1.27359	1.35994	0.317482	0.287936	0.326155	1.73768	0.874905	2.39626
31.6517	1.3351	1.27359	1.35994	0.317482	0.287946	0.326155	1.73755	0.874826	2.39613
31.7117	1.3351	1.27359	1.35994	0.317482	0.287955	0.326155	1.73742	0.874746	2.396
31.7718	1.3351	1.27359	1.35994	0.317482	0.287964	0.326155	1.7373	0.874667	2.39587
31.8318	1.3351	1.27359	1.35994	0.317482	0.287972	0.326155	1.73717	0.874587	2.39574
31.8919	1.3351	1.27359	1.35994	0.317482	0.28798	0.326155	1.73704	0.874508	2.39561
31.952	1.3351	1.27359	1.35994	0.317482	0.287988	0.326155	1.73692	0.874428	2.39548
32.012	1.3351	1.27359	1.35994	0.317482	0.287995	0.326155	1.73679	0.874349	2.39535
32.0721	1.3351	1.27359	1.35994	0.317482	0.288002	0.326155	1.73666	0.87427	2.39523
32.1321	1.3351	1.27359	1.35994	0.317482	0.288009	0.326155	1.73654	0.874191	2.3951
32.1922	1.3351	1.27359	1.35994	0.317482	0.288015	0.326155	1.73641	0.874111	2.39497
32.2523	1.3351	1.27359	1.35994	0.317482	0.288021	0.326155	1.73628	0.874032	2.39485
32.3123	1.3351	1.27359	1.35994	0.317482	0.288026	0.326155	1.73616	0.873953	2.39472
32.3724	1.3351	1.27359	1.35994	0.317482	0.288032	0.326155	1.73603	0.873874	2.3946
32.4324	1.3351	1.27359	1.35994	0.317482	0.288037	0.326155	1.7359	0.873795	2.39448
32.4925	1.3351	1.27359	1.35994	0.317482	0.288041	0.326155	1.73577	0.873716	2.39435
32.5526	1.3351	1.27359	1.35994	0.317482	0.288046	0.326155	1.73565	0.873637	2.39423
32.6126	1.3351	1.27359	1.35994	0.317482	0.28805	0.326155	1.73552	0.873559	2.39411
32.6727	1.3351	1.27359	1.35994	0.317482	0.288054	0.326155	1.73539	0.87348	2.39399
32.7327	1.3351	1.27359	1.35994	0.317482	0.288058	0.326155	1.73527	0.873401	2.39387
32.7928	1.3351	1.27359	1.35994	0.317482	0.288062	0.326155	1.73514	0.873323	2.39376
32.8529	1.3351	1.27359	1.35994	0.317482	0.288065	0.326155	1.73501	0.873245	2.39364
32.9129	1.3351	1.27359	1.35994	0.317482	0.288069	0.326155	1.73489	0.873166	2.39352
32.973	1.3351	1.27359	1.35994	0.317482	0.288072	0.326155	1.73476	0.873088	2.39341
33.033	1.3351	1.27359	1.35994	0.317482	0.288075	0.326155	1.73463	0.87301	2.3933
33.0931	1.3351	1.27359	1.35994	0.317482	0.288078	0.326155	1.7345	0.872932	2.39319
33.1532	1.3351	1.27359	1.35994	0.317482	0.28808	0.326155	1.73438	0.872854	2.39308
33.2132	1.3351	1.27359	1.35994	0.317482	0.288083	0.326155	1.73425	0.872776	2.39297
33.2733	1.3351	1.27359	1.35994	0.317482	0.288086	0.326155	1.73412	0.872698	2.39287
33.3333	1.3351	1.27359	1.35994	0.317482	0.288088	0.326155	1.73399	0.87262	2.39276
33.3934	1.3351	1.27359	1.35994	0.317482	0.28809	0.326155	1.73387	0.872542	2.39266
33.4535	1.3351	1.27359	1.35994	0.317482	0.288092	0.326155	1.73374	0.872465	2.39256
33.5135	1.3351	1.27359	1.35994	0.317482	0.288094	0.326155	1.73361	0.872387	2.39247
33.5736	1.3351	1.27359	1.35994	0.317482	0.288096	0.326155	1.73348	0.87231	2.39238
33.6336	1.3351	1.27359	1.35994	0.317482	0.288098	0.326155	1.73336	0.872233	2.39229
33.6937	1.3351	1.27359	1.35994	0.317482	0.288099	0.326155	1.73323	0.872155	2.3922
33.7538	1.3351	1.27359	1.35994	0.317482	0.288101	0.326155	1.7331	0.872078	2.39212
33.8138	1.3351	1.27359	1.35994	0.317482	0.288103	0.326155	1.73297	0.872001	2.39205
33.8739	1.3351	1.27359	1.35994	0.317482	0.288104	0.326155	1.73285	0.871924	2.39197
33.9339	1.3351	1.27359	1.35994	0.317482	0.288105	0.326155	1.73272	0.871847	2.3919
33.994	1.3351	1.27359	1.35994	0.317482	0.288107	0.326155	1.73259	0.87177	2.39184
34.0541	1.3351	1.27359	1.35994	0.317482	0.288108	0.326155	1.73247	0.871693	2.39177
34.1141	1.3351	1.27359	1.35994	0.317482	0.288109	0.326155	1.73234	0.871617	2.39171
34.1742	1.3351	1.27359	1.35994	0.317482	0.28811	0.326155	1.73221	0.87154	2.39166
34.2342	1.3351	1.27359	1.35994	0.317482	0.288111	0.326155	1.73208	0.871464	2.3916
34.2943	1.3351	1.27359	1.35994	0.317482	0.288112	0.326155	1.73196	0.871387	2.39155
34.3544	1.3351	1.27359	1.35994	0.317482	0.288113	0.326155	1.73183	0.871311	2.3915
34.4144	1.3351	1.27359	1.35994	0.317482	0.288114	0.326155	1.7317	0.871235	2.39146
34.4745	1.3351	1.27359	1.35994	0.317482	0.288115	0.326155	1.73157	0.871158	2.39141
34.5345	1.3351	1.27359	1.35994	0.317482	0.288116	0.326155	1.73145	0.871082	2.39137
34.5946	1.3351	1.27359	1.35994	0.317482	0.288117	0.326155	1.73132	0.871006	2.39133
34.6547	1.3351	1.27359	1.35994	0.317482	0.288117	0.326155	1.73119	0.87093	2.39129
34.7147	1.3351	1.27359	1.35994	0.317482	0.288118	0.326155	1.73106	0.870854	2.39125
34.7748	1.3351	1.27359	1.35994	0.317482	0.288119	0.326155	1.73094	0.870779	2.39122
34.8348	1.3351	1.27359	1.35994	0.317482	0.288119	0.326155	1.73081	0.870703	2.39118
34.8949	1.3351	1.27359	1.35994	0.317482	0.28812	0.326155	1.73068	0.870627	2.39115
34.955	1.3351	1.27359	1.35994	0.317482	0.288121	0.326155	1.73055	0.870552	2.39111
35.015	1.3351	1.27359	1.35994	0.317482	0.288121	0.326155	1.73043	0.870476	2.39108
35.0751	1.3351	1.27359	1.35994	0.317482	0.288122	0.326155	1.7303	0.870401	2.39105
35.1351	1.3351	1.27359	1.35994	0.317482	0.288122	0.326155	1.73017	0.870325	2.39102
35.1952	1.3351	1.27359	1.35994	0.317482	0.288123	0.326155	1.73005	0.87025	2.39099
35.2553	1.3351	1.27359	1.35994	0.317482	0.288123	0.326155	1.72992	0.870175	2.39096
35.3153	1.3351	1.27359	1.35994	0.317482	0.288123	0.326155	1.72979	0.870099	2.39092
35.3754	1.3351	1.27359	1.35994	0.317482	0.288124	0.326155	1.72966	0.870024	2.39089
35.4354	1.3351	1.27359	1.35994	0.317482	0.288124	0.326155	1.72954	0.869949	2.39086
35.4955	1.3351	1.27359	1.35994	0.317482	0.288124	0.326155	1.72941	0.869874	2.39083
35.5556	1.3351	1.27359	1.35994	0.317482	0.288125	0.326155	1.72928	0.869799	2.3908
35.6156	1.3351	1.27359	1.35994	0.317482	0.288125	0.326155	1.72916	0.869724	2.39076
35.6757	1.3351	1.27359	1.35994	0.317482	0.288125	0.326155	1.72903	0.869649	2.39073
35.7357	1.3351	1.27359	1.35994	0.317482	0.288126	0.326155	1.7289	0.869574	2.3907
35.7958	1.3351	1.27359	1.35994	0.317482	0.288126	0.326155	1.72878	0.8695	2.39066
35.8559	1.3351	1.27359	1.35994	0.317482	0.288126	0.326155	1.72865	0.869425	2.39063
35.9159	1.3351	1.27359	1.35994	0.317482	0.288126	0.326155	1.72852	0.86935	2.3906
35.976	1.3351	1.27359	1.35994	0.317482	0.288127	0.326155	1.7284	0.869276	2.39057
36.036	1.3351	1.27359	1.35994	0.317482	0.288127	0.326155	1.72819	0.869201	2.39054
36.0961	1.3351	1.27359	1.35994	0.317482	0.288127	0.326155	1.72793	0.869126	2.39051
36.1562	1.3351	1.27359	1.35994	0.317482	0.288127	0.326155	1.72767	0.869052	2.39048
36.2162	1.3351	1.27359	1.35994	0.317482	0.288128	0.326155	1.72742	0.868977	2.39045
36.2763	1.3351	1.27359	1.35994	0.317482	0.288128	0.326155	1.72716	0.868903	2.39042
36.3363	1.3351	1.27359	1.35994	0.317482	0.288128	0.326155	1.7269	0.868829	2.39039
36.3964	1.3351	1.27359	1.35994	0.317482	0.288128	0.326155	1.72664	0.868754	2.39036
36.4565	1.3351	1.27359	1.35994	0.317482	0.288128	0.326155	1.72638	0.86868	2.39033
36.5165	1.3351	1.27359	1.35994	0.317482	0.288128	0.326155	1.72612	0.868606	2.3903
36.5766	1.3351	1.27359	1.35994	0.317482	0.288128	0.326155	1.72586	0.868532	2.39027
36.6366	1.3351	1.27359	1.35994	0.317482	0.288129	0.326155	1.7256	0.868457	2.39024
36.6967	1.3351	1.27359	1.35994	0.317482	0.288129	0.326155	1.72534	0.868383	2.39021
36.7568	1.3351	1.27359	1.35994	0.317482	0.288129	0.326155	1.72508	0.868309	2.39018
36.8168	1.3351	1.27359	1.35994	0.317482	0.288129	0.326155	1.72481	0.868235	2.39016
36.8769	1.3351	1.27359	1.35994	0.317482	0.288129	0.326155	1.72455	0.868161	2.39013
36.9369	1.3351	1.27359	1.35994	0.317482	0.288129	0.326155	1.72429	0.868087	2.3901
36.997	1.3351	1.27359	1.35994	0.317482	0.288129	0.326155	1.72402	0.868012	2.39007
37.0571	1.3351	1.27359	1.35994	0.317482	0.288129	0.326155	1.72376	0.867938	2.39004
37.1171	1.3351	1.27359	1.35994	0.317482	0.288129	0.326155	1.72349	0.867864	2.39001
37.1772	1.3351	1.27359	1.35994	0.317482	0.28813	0.326155	1.72323	0.86779	2.38998
37.2372	1.3351	1.27359	1.35994	0.317482	0.28813	0.326155	1.72296	0.867716	2.38996
37.2973	1.3351	1.27359	1.35994	0.317482	0.28813	0.326155	1.72269	0.867642	2.38993
37.3574	1.3351	1.27359	1.35994	0.317482	0.28813	0.326155	1.72243	0.867568	2.3899
37.4174	1.3351	1.27359	1.35994	0.317482	0.28813	0.326155	1.72216	0.867494	2.38987
37.4775	1.3351	1.27359	1.35994	0.317482	0.28813	0.326155	1.72188	0.86742	2.38985
37.5375	1.3351	1.27359	1.35994	0.317482	0.28813	0.326155	1.72159	0.867346	2.38983
37.5976	1.3351	1.27359	1.35994	0.317482	0.28813	0.326155	1.72131	0.867272	2.38981
37.6577	1.3351	1.27359	1.35994	0.317482	0.28813	0.326155	1.72102	0.867198	2.38979
37.7177	1.3351	1.27359	1.35994	0.317482	0.28813	0.326155	1.72074	0.867124	2.38977
37.7778	1.3351	1.27359	1.35994	0.317482	0.28813	0.326155	1.72046	0.86705	2.38975
37.8378	1.3351	1.27359	1.35994	0.317482	0.28813	0.326155	1.72017	0.866976	2.38973
37.8979	1.3351	1.27359	1.35994	0.317482	0.28813	0.326155	1.71989	0.866902	2.38971
37.958	1.3351	1.27359	1.35994	0.317482	0.28813	0.326155	1.7196	0.866828	2.38969
38.018	1.3351	1.27359	1.35994	0.317482	0.28813	0.326155	1.71931	0.866755	2.38967
38.0781	1.3351	1.27359	1.35994	0.317482	0.28813	0.326155	1.71903	0.866681	2.38965
38.1381	1.3351	1.27359	1.35994	0.317482	0.28813	0.326155	1.71874	0.866607	2.38963
38.1982	1.3351	1.27359	1.35994	0.317482	0.28813	0.326155	1.71845	0.866533	2.38961
38.2583	1.3351	1.27359	1.35994	0.317482	0.28813	0.326155	1.71817	0.866459	2.38959
38.3183	1.3351	1.27359	1.35994	0.317482	0.28813	0.326155	1.71788	0.866385	2.38957
38.3784	1.3351	1.27359	1.35994	0.317482	0.288131	0.326155	1.71759	0.866311	2.38955
38.4384	1.3351	1.27359	1.35994	0.317482	0.288131	0.326155	1.7173	0.866237	2.38953
38.4985	1.3351	1.27359	1.35994	0.317482	0.288131	0.326155	1.71702	0.866163	2.38951
38.5586	1.3351	1.27359	1.35994	0.317482	0.288131	0.326155	1.71673	0.866088	2.38949
38.6186	1.3351	1.27359	1.35994	0.317482	0.288131	0.326155	1.71644	0.866014	2.38948
38.6787	1.3351	1.27359	1.35994	0.317482	0.288131	0.326155	1.71615	0.86594	2.38946
38.7387	1.3351	1.27359	1.35994	0.317482	0.288131	0.326155	1.71586	0.865866	2.38944
38.7988	1.3351	1.27359	1.35994	0.317482	0.288131	0.326155	1.71557	0.865792	2.38942
38.8589	1.3351	1.27359	1.35994	0.317482	0.288131	0.326155	1.71528	0.865718	2.3894
38.9189	1.3351	1.27359	1.35994	0.317482	0.288131	0.326155	1.71499	0.865644	2.38938
38.979	1.3351	1.27359	1.35994	0.317482	0.288131	0.326155	1.71469	0.865569	2.38936
39.039	1.3351	1.27359	1.35994	0.317482	0.288131	0.326155	1.7144	0.865495	2.38934
39.0991	1.3351	1.27359	1.35994	0.317482	0.288131	0.326155	1.71411	0.865421	2.38932
39.1592	1.3351	1.27359	1.35994	0.317482	0.288131	0.326155	1.71382	0.865346	2.3893
39.2192	1.3351	1.27359	1.35994	0.317482	0.288131	0.326155	1.71352	0.865272	2.38928
39.2793	1.3351	1.27359	1.35994	0.317482	0.288131	0.326155	1.71323	0.865197	2.38926
39.3393	1.3351	1.27359	1.35994	0.317482	0.288131	0.326155	1.71294	0.865123	2.38925
39.3994	1.3351	1.27359	1.35994	0.317482	0.288131	0.326155	1.71264	0.865048	2.38923
39.4595	1.3351	1.27359	1.35994	0.317482	0.288131	0.326155	1.71235	0.864973	2.38921
39.5195	1.3351	1.27359	1.35994	0.317482	0.288131	0.326155	1.71205	0.864898	2.38919
39.5796	1.3351	1.27359	1.35994	0.317482	0.288131	0.326155	1.71176	0.864823	2.38917
39.6396	1.3351	1.27359	1.35994	0.317482	0.288131	0.326155	1.71146	0.864748	2.38915
39.6997	1.3351	1.27359	1.35994	0.317482	0.288131	0.326155	1.71117	0.864673	2.38913
39.7598	1.3351	1.27359	1.35994	0.317482	0.288131	0.326155	1.71087	0.864597	2.38911
39.8198	1.3351	1.27359	1.35994	0.317482	0.288131	0.326155	1.71057	0.864522	2.38909
39.8799	1.3351	1.27359	1.35994	0.317482	0.288131	0.326155	1.71027	0.864446	2.38908
39.9399	1.3351	1.27359	1.35994	0.317482	0.288131	0.326155	1.70998	0.86437	2.38906
40	1.3351	1.27359	1.35994	0.317482	0.288131	0.326155	1.70979	0.864294	2.38904
40.0601	1.3351	1.27359	1.35994	0.317482	0.288131	0.326155	1.70965	0.864218	2.38902
40.1201	1.3351	1.27359	1.35994	0.317482	0.288131	0.326155	1.7095	0.864142	2.389
40.1802	1.3351	1.27359	1.35994	0.317482	0.288131	0.326155	1.70936	0.864066	2.38898
40.2402	1.3351	1.27359	1.35994	0.317482	0.288131	0.326155	1.70922	0.863989	2.38896
40.3003	1.3351	1.27359	1.35994	0.317482	0.288131	0.326155	1.70908	0.863913	2.38895
40.3604	1.3351	1.27359	1.35994	0.317482	0.288131	0.326155	1.70894	0.863837	2.38893
40.4204	1.3351	1.27359	1.35994	0.317482	0.288131	0.326155	1.7088	0.863761	2.38891
40.4805	1.3351	1.27359	1.35994	0.317482	0.288131	0.326155	1.70866	0.863685	2.38889
40.5405	1.3351	1.27359	1.35994	0.317482	0.288131	0.326155	1.70852	0.863609	2.38887
40.6006	1.3351	1.27359	1.35994	0.317482	0.288131	0.326155	1.70838	0.863533	2.38885
40.6607	1.3351	1.27359	1.35994	0.317482	0.288131	0.326155	1.70824	0.863457	2.38883
40.7207	1.3351	1.27359	1.35994	0.317482	0.288131	0.326155	1.7081	0.863382	2.38882
40.7808	1.3351	1.27359	1.35994	0.317482	0.288131	0.326155	1.70796	0.863306	2.3888
40.8408	1.3351	1.27359	1.35994	0.317482	0.288131	0.326155	1.70782	0.86323	2.38878
40.9009	1.3351	1.27359	1.35994	0.317482	0.288131	0.326155	1.70769	0.863154	2.38876
40.961	1.3351	1.27359	1.35994	0.317482	0.288131	0.326155	1.70755	0.863079	2.38874
41.021	1.3351	1.27359	1.35994	0.317482	0.288131	0.326155	1.70741	0.863003	2.38872
41.0811	1.3351	1.27359	1.35994	0.317482	0.288131	0.326155	1.70727	0.862928	2.3887
41.1411	1.3351	1.27359	1.35994	0.317482	0.288131	0.326155	1.70714	0.862852	2.38869
41.2012	1.3351	1.27359	1.35994	0.317482	0.288131	0.326155	1.707	0.862777	2.38867
41.2613	1.3351	1.27359	1.35994	0.317482	0.288131	0.326155	1.70687	0.862701	2.38865
41.3213	1.3351	1.27359	1.35994	0.317482	0.288131	0.326155	1.70673	0.862626	2.38863
41.3814	1.3351	1.27359	1.35994	0.317482	0.288131	0.326155	1.70659	0.862551	2.38861
41.4414	1.3351	1.27359	1.35994	0.317482	0.288131	0.326155	1.70646	0.862476	2.38859
41.5015	1.3351	1.27359	1.35994	0.317482	0.288131	0.326155	1.70632	0.862401	2.38858
41.5616	1.3351	1.27359	1.35994	0.317482	0.288131	0.326155	1.70619	0.862326	2.38856
41.6216	1.3351	1.27359	1.35994	0.317482	0.288131	0.326155	1.70605	0.862251	2.38854
41.6817	1.3351	1.27359	1.35994	0.317482	0.288131	0.326155	1.70592	0.862176	2.38852
41.7417	1.3351	1.27359	1.35994	0.317482	0.288131	0.326155	1.70579	0.862101	2.3885
41.8018	1.3351	1.27359	1.35994	0.317482	0.288131	0.326155	1.70565	0.862026	2.38848
41.8619	1.3351	1.27359	1.35994	0.317482	0.288131	0.326155	1.70552	0.861951	2.38847
41.9219	1.3351	1.27359	1.35994	0.317482	0.288131	0.326155	1.70539	0.861876	2.38845
41.982	1.3351	1.27359	1.35994	0.317482	0.288131	0.326155	1.70525	0.861802	2.38843
42.042	1.3351	1.27359	1.35994	0.317482	0.288131	0.326155	1.70512	0.861727	2.38841
42.1021	1.3351	1.27359	1.35994	0.317482	0.288131	0.326155	1.70499	0.861652	2.38839
42.1622	1.3351	1.27359	1.35994	0.317482	0.288131	0.326155	1.70486	0.861578	2.38837
42.2222	1.3351	1.27359	1.35994	0.317482	0.288131	0.326155	1.70472	0.861503	2.38836
42.2823	1.3351	1.27359	1.35994	0.317482	0.288131	0.326155	1.70459	0.861429	2.38834
42.3423	1.3351	1.27359	1.35994	0.317482	0.288131	0.326155	1.70446	0.861355	2.38832
42.4024	1.3351	1.27359	1.35994	0.317482	0.288131	0.326155	1.70433	0.86128	2.3883
42.4625	1.3351	1.27359	1.35994	0.317482	0.288131	0.326155	1.7042	0.861206	2.38828
42.5225	1.3351	1.27359	1.35994	0.317482	0.288131	0.326155	1.70407	0.861132	2.38826
42.5826	1.3351	1.27359	1.35994	0.317482	0.288131	0.326155	1.70394	0.861057	2.38825
42.6426	1.3351	1.27359	1.35994	0.317482	0.288131	0.326155	1.70381	0.860983	2.38823
42.7027	1.3351	1.27359	1.35994	0.317482	0.288131	0.326155	1.70368	0.860909	2.38821
42.7628	1.3351	1.27359	1.35994	0.317482	0.288131	0.326155	1.70355	0.860835	2.38819
42.8228	1.3351	1.27359	1.35994	0.317482	0.288131	0.326155	1.70342	0.860761	2.38817
42.8829	1.3351	1.27359	1.35994	0.317482	0.288131	0.326155	1.7033	0.860687	2.38815
42.9429	1.3351	1.27359	1.35994	0.317482	0.288131	0.326155	1.70317	0.860613	2.38814
43.003	1.3351	1.27359	1.35994	0.317482	0.288131	0.326155	1.70304	0.86054	2.38812
43.0631	1.3351	1.27359	1.35994	0.317482	0.288131	0.326155	1.70291	0.860466	2.3881
43.1231	1.3351	1.27359	1.35994	0.317482	0.288131	0.326155	1.70278	0.860392	2.38808
43.1832	1.3351	1.27359	1.35994	0.317482	0.288131	0.326155	1.70266	0.860318	2.38806
43.2432	1.3351	1.27359	1.35994	0.317482	0.288131	0.326155	1.70253	0.860244	2.38804
43.3033	1.3351	1.27359	1.35994	0.317482	0.288131	0.326155	1.7024	0.860171	2.38803
43.3634	1.3351	1.27359	1.35994	0.317482	0.288131	0.326155	1.70228	0.860097	2.38801
43.4234	1.3351	1.27359	1.35994	0.317482	0.288131	0.326155	1.70215	0.860024	2.38799
43.4835	1.3351	1.27359	1.35994	0.317482	0.288131	0.326155	1.70203	0.85995	2.38797
43.5435	1.3351	1.27359	1.35994	0.317482	0.288131	0.326155	1.7019	0.859877	2.38795
43.6036	1.3351	1.27359	1.35994	0.317482	0.288131	0.326155	1.70177	0.859803	2.38794
43.6637	1.3351	1.27359	1.35994	0.317482	0.288131	0.326155	1.70165	0.85973	2.38792
43.7237	1.3351	1.27359	1.35994	0.317482	0.288131	0.326155	1.70153	0.859656	2.3879
43.7838	1.3351	1.27359	1.35994	0.317482	0.288131	0.326155	1.7014	0.859583	2.38788
43.8438	1.3351	1.27359	1.35994	0.317482	0.288131	0.326155	1.70128	0.859509	2.38786
43.9039	1.3351	1.27359	1.35994	0.317482	0.288131	0.326155	1.70115	0.859436	2.38784
43.964	1.3351	1.27359	1.35994	0.317482	0.288131	0.326155	1.70103	0.859363	2.38783
44.024	1.3351	1.27359	1.35994	0.317482	0.288131	0.326155	1.70091	0.859289	2.38781
44.0841	1.3351	1.27359	1.35994	0.317482	0.288131	0.326155	1.70078	0.859216	2.38779
44.1441	1.3351	1.27359	1.35994	0.317482	0.288131	0.326155	1.70066	0.859143	2.38777
44.2042	1.3351	1.27359	1.35994	0.317482	0.288131	0.326155	1.70054	0.85907	2.38775
44.2643	1.3351	1.27359	1.35994	0.317482	0.288131	0.326155	1.70042	0.858996	2.38773
44.3243	1.3351	1.27359	1.35994	0.317482	0.288131	0.326155	1.7003	0.858923	2.38772
44.3844	1.3351	1.27359	1.35994	0.317482	0.288131	0.326155	1.70018	0.85885	2.3877
44.4444	1.3351	1.27359	1.35994	0.317482	0.288131	0.326155	1.70005	0.858777	2.38768
44.5045	1.3351	1.27359	1.35994	0.317482	0.288131	0.326155	1.69993	0.858704	2.38766
44.5646	1.3351	1.27359	1.35994	0.317482	0.288131	0.326155	1.69981	0.858631	2.38764
44.6246	1.3351	1.27359	1.35994	0.317482	0.288131	0.326155	1.69969	0.858558	2.38763
44.6847	1.3351	1.27359	1.35994	0.317482	0.288131	0.326155	1.69955	0.858481	2.38761
44.7447	1.3351	1.27359	1.35994	0.317482	0.288131	0.326155	1.69933	0.858365	2.38759
44.8048	1.3351	1.27359	1.35994	0.317482	0.288131	0.326155	1.6991	0.85825	2.38757
44.8649	1.3351	1.27359	1.35994	0.317482	0.288131	0.326155	1.69888	0.858134	2.38755
44.9249	1.3351	1.27359	1.35994	0.317482	0.288131	0.326155	1.69866	0.858018	2.38753
44.985	1.3351	1.27359	1.35994	0.317482	0.288131	0.326155	1.69843	0.857902	2.38752
45.045	1.3351	1.27359	1.35994	0.317482	0.288131	0.326155	1.6982	0.857785	2.3875
45.1051	1.3351	1.27359	1.35994	0.317482	0.288131	0.326155	1.69798	0.857668	2.38748
45.1652	1.3351	1.27359	1.35994	0.317482	0.288131	0.326155	1.69775	0.857552	2.38746
45.2252	1.3351	1.27359	1.35994	0.317482	0.288131	0.326155	1.69753	0.857435	2.38744
45.2853	1.3351	1.27359	1.35994	0.317482	0.288131	0.326155	1.6973	0.857317	2.38742
45.3453	1.3351	1.27359	1.35994	0.317482	0.288131	0.326155	1.69707	0.8572	2.38741
45.4054	1.3351	1.27359	1.35994	0.317482	0.288131	0.326155	1.69685	0.857082	2.38739
45.4655	1.3351	1.27359	1.35994	0.317482	0.288131	0.326155	1.69662	0.856964	2.38737
45.5255	1.3351	1.27359	1.35994	0.317482	0.288131	0.326155	1.69639	0.856846	2.38735
45.5856	1.3351	1.27359	1.35994	0.317482	0.288131	0.326155	1.69616	0.856727	2.38733
45.6456	1.3351	1.27359	1.35994	0.317482	0.288131	0.326155	1.69593	0.856609	2.38731
45.7057	1.3351	1.27359	1.35994	0.317482	0.288131	0.326155	1.6957	0.85649	2.38729
45.7658	1.3351	1.27359	1.35994	0.317482	0.288131	0.326155	1.69547	0.856371	2.38728
45.8258	1.3351	1.27359	1.35994	0.317482	0.288131	0.326155	1.69524	0.856252	2.38726
45.8859	1.3351	1.27359	1.35994	0.317482	0.288131	0.326155	1.69501	0.856132	2.38724
45.9459	1.3351	1.27359	1.35994	0.317482	0.288131	0.326155	1.69478	0.856012	2.38722
46.006	1.3351	1.27359	1.35994	0.317482	0.288131	0.326155	1.69455	0.855892	2.3872
46.0661	1.3351	1.27359	1.35994	0.317482	0.288131	0.326155	1.69432	0.855772	2.38718
46.1261	1.3351	1.27359	1.35994	0.317482	0.288131	0.326155	1.69409	0.855652	2.38716
46.1862	1.3351	1.27359	1.35994	0.317482	0.288131	0.326155	1.69386	0.855531	2.38715
46.2462	1.3351	1.27359	1.35994	0.317482	0.288131	0.326155	1.69363	0.85541	2.38713
46.3063	1.3351	1.27359	1.35994	0.317482	0.288131	0.326155	1.69339	0.855289	2.38711
46.3664	1.3351	1.27359	1.35994	0.317482	0.288131	0.326155	1.69316	0.855168	2.38709
46.4264	1.3351	1.27359	1.35994	0.317482	0.288131	0.326155	1.69293	0.855047	2.38707
46.4865	1.3351	1.27359	1.35994	0.317482	0.288131	0.326155	1.69269	0.854925	2.38705
46.5465	1.3351	1.27359	1.35994	0.317482	0.288131	0.326155	1.69246	0.854803	2.38703
46.6066	1.3351	1.27359	1.35994	0.317482	0.288131	0.326155	1.69222	0.854681	2.38701
46.6667	1.3351	1.27359	1.35994	0.317482	0.288131	0.326155	1.69199	0.854558	2.387
46.7267	1.3351	1.27359	1.35994	0.317482	0.288131	0.326155	1.69175	0.854436	2.38698
46.7868	1.3351	1.27359	1.35994	0.317482	0.288131	0.326155	1.69151	0.854313	2.38696
46.8468	1.3351	1.27359	1.35994	0.317482	0.288131	0.326155	1.69128	0.85419	2.38694
46.9069	1.3351	1.27359	1.35994	0.317482	0.288131	0.326155	1.69104	0.854066	2.38692
46.967	1.3351	1.27359	1.35994	0.317482	0.288131	0.326155	1.6908	0.853943	2.3869
47.027	1.3351	1.27359	1.35994	0.317482	0.288131	0.326155	1.69056	0.853819	2.38688
47.0871	1.3351	1.27359	1.35994	0.317482	0.288131	0.326155	1.69032	0.853695	2.38686
47.1471	1.3351	1.27359	1.35994	0.317482	0.288131	0.326155	1.69008	0.853571	2.38684
47.2072	1.3351	1.27359	1.35994	0.317482	0.288131	0.326155	1.68984	0.853446	2.38682
47.2673	1.3351	1.27359	1.35994	0.317482	0.288131	0.326155	1.6896	0.853322	2.3868
47.3273	1.3351	1.27359	1.35994	0.317482	0.288131	0.326155	1.68936	0.853197	2.38678
47.3874	1.3351	1.27359	1.35994	0.317482	0.288131	0.326155	1.68912	0.853072	2.38676
47.4474	1.3351	1.27359	1.35994	0.317482	0.288131	0.326155	1.68888	0.852946	2.38675
47.5075	1.3351	1.27359	1.35994	0.317482	0.288131	0.326155	1.68863	0.852821	2.38673
47.5676	1.3351	1.27359	1.35994	0.317482	0.288131	0.326155	1.68839	0.852695	2.38671
47.6276	1.3351	1.27359	1.35994	0.317482	0.288131	0.326155	1.68814	0.852569	2.38669
47.6877	1.3351	1.27359	1.35994	0.317482	0.288131	0.326155	1.6879	0.852443	2.38667
47.7477	1.3351	1.27359	1.35994	0.317482	0.288131	0.326155	1.68765	0.852317	2.38665
47.8078	1.3351	1.27359	1.35994	0.317482	0.288131	0.326155	1.68741	0.85219	2.38663
47.8679	1.3351	1.27359	1.35994	0.317482	0.288131	0.326155	1.68716	0.852063	2.38661
47.9279	1.3351	1.27359	1.35994	0.317482	0.288131	0.326155	1.68691	0.851936	2.38659
47.988	1.3351	1.27359	1.35994	0.317482	0.288131	0.326155	1.68666	0.851809	2.38657
48.048	1.3351	1.27359	1.35994	0.317482	0.288131	0.326155	1.68641	0.851681	2.38655
48.1081	1.3351	1.27359	1.35994	0.317482	0.288131	0.326155	1.68616	0.851554	2.38653
48.1682	1.3351	1.27359	1.35994	0.317482	0.288131	0.326155	1.68591	0.851426	2.38651
48.2282	1.3351	1.27359	1.35994	0.317482	0.288131	0.326155	1.68566	0.851298	2.38649
48.2883	1.3351	1.27359	1.35994	0.317482	0.288131	0.326155	1.68541	0.85117	2.38647
48.3483	1.3351	1.27359	1.35994	0.317482	0.288131	0.326155	1.68516	0.851041	2.38645
48.4084	1.3351	1.27359	1.35994	0.317482	0.288131	0.326155	1.6849	0.850912	2.38643
48.4685	1.3351	1.27359	1.35994	0.317482	0.288131	0.326155	1.68465	0.850784	2.38641
48.5285	1.3351	1.27359	1.35994	0.317482	0.288131	0.326155	1.68439	0.850654	2.38639
48.5886	1.3351	1.27359	1.35994	0.317482	0.288131	0.326155	1.68414	0.850525	2.38637
48.6486	1.3351	1.27359	1.35994	0.317482	0.288131	0.326155	1.68388	0.850396	2.38635
48.7087	1.3351	1.27359	1.35994	0.317482	0.288131	0.326155	1.68362	0.850266	2.38633
48.7688	1.3351	1.27359	1.35994	0.317482	0.288131	0.326155	1.68337	0.850136	2.38631
48.8288	1.3351	1.27359	1.35994	0.317482	0.288131	0.326155	1.68311	0.850006	2.38629
48.8889	1.3351	1.27359	1.35994	0.317482	0.288131	0.326155	1.68285	0.849876	2.38627
48.9489	1.3351	1.27359	1.35994	0.317482	0.288131	0.326155	1.68259	0.849746	2.38625
49.009	1.3351	1.27359	1.35994	0.317482	0.288131	0.326155	1.68232	0.849615	2.38623
49.0691	1.3351	1.27359	1.35994	0.317482	0.288131	0.326155	1.68206	0.849484	2.38622
49.1291	1.3351	1.27359	1.35994	0.317482	0.288131	0.326155	1.6818	0.849353	2.3862
49.1892	1.3351	1.27359	1.35994	0.317482	0.288131	0.326155	1.68153	0.849222	2.38618
49.2492	1.3351	1.27359	1.35994	0.317482	0.288131	0.326155	1.68127	0.849091	2.38616
49.3093	1.3351	1.27359	1.35994	0.317482	0.288131	0.326155	1.681	0.848959	2.38614
49.3694	1.3351	1.27359	1.35994	0.317482	0.288131	0.326155	1.68073	0.848828	2.38612
49.4294	1.3351	1.27359	1.35994	0.317482	0.288131	0.326155	1.68047	0.848696	2.3861
49.4895	1.3351	1.27359	1.35994	0.317482	0.288131	0.326155	1.6802	0.848564	2.38608
49.5495	1.3351	1.27359	1.35994	0.317482	0.288131	0.326155	1.67993	0.848432	2.38606
49.6096	1.3351	1.27359	1.35994	0.317482	0.288131	0.326155	1.67966	0.848299	2.38604
49.6697	1.3351	1.27359	1.35994	0.317482	0.288131	0.326155	1.67938	0.848167	2.38602
49.7297	1.3351	1.27359	1.35994	0.317482	0.288131	0.326155	1.67911	0.848034	2.386
49.7898	1.3351	1.27359	1.35994	0.317482	0.288131	0.326155	1.67884	0.847901	2.38598
49.8498	1.3351	1.27359	1.35994	0.317482	0.288131	0.326155	1.67856	0.847769	2.38596
49.9099	1.3351	1.27359	1.35994	0.317482	0.288131	0.326155	1.67828	0.847635	2.38594
49.97	1.3351	1.27359	1.35994	0.317482	0.288131	0.326155	1.67801	0.847502	2.38592
50.03	1.3351	1.27359	1.35994	0.317482	0.288131	0.326155	1.67773	0.847369	2.3859
50.0901	1.3351	1.27359	1.35994	0.317482	0.288131	0.326155	1.67745	0.847235	2.38589
50.1502	1.3351	1.27359	1.35994	0.317482	0.288131	0.326155	1.67717	0.847101	2.38587
50.2102	1.3351	1.27359	1.35994	0.317482	0.288131	0.326155	1.67689	0.846967	2.38585
50.2703	1.3351	1.27359	1.35994	0.317482	0.288131	0.326155	1.6766	0.846833	2.38583
50.3303	1.3351	1.27359	1.35994	0.317482	0.288131	0.326155	1.67632	0.846699	2.38581
50.3904	1.3351	1.27359	1.35994	0.317482	0.288131	0.326155	1.67603	0.846565	2.38579
50.4505	1.3351	1.27359	1.35994	0.317482	0.288131	0.326155	1.67575	0.84643	2.38577
50.5105	1.3351	1.27359	1.35994	0.317482	0.288131	0.326155	1.67546	0.846296	2.38575
50.5706	1.3351	1.27359	1.35994	0.317482	0.288131	0.326155	1.67517	0.846161	2.38573
50.6306	1.3351	1.27359	1.35994	0.317482	0.288131	0.326155	1.67488	0.846026	2.38571
50.6907	1.3351	1.27359	1.35994	0.317482	0.288131	0.326155	1.67459	0.845891	2.38569
50.7508	1.3351	1.27359	1.35994	0.317482	0.288131	0.326155	1.6743	0.845756	2.38567
50.8108	1.3351	1.27359	1.35994	0.317482	0.288131	0.326155	1.674	0.845621	2.38566
50.8709	1.3351	1.27359	1.35994	0.317482	0.288131	0.326155	1.67371	0.845485	2.38564
50.9309	1.3351	1.27359	1.35994	0.317482	0.288131	0.326155	1.67341	0.84535	2.38562
50.991	1.3351	1.27359	1.35994	0.317482	0.288131	0.326155	1.6732	0.845214	2.3856
51.0511	1.3351	1.27359	1.35994	0.317482	0.288131	0.326155	1.67312	0.845078	2.38558
51.1111	1.3351	1.27359	1.35994	0.317482	0.288131	0.326155	1.67305	0.844942	2.38556
51.1712	1.3351	1.27359	1.35994	0.317482	0.288131	0.326155	1.67298	0.844806	2.38554
51.2312	1.3351	1.27359	1.35994	0.317482	0.288131	0.326155	1.67291	0.84467	2.38552
51.2913	1.3351	1.27359	1.35994	0.317482	0.288131	0.326155	1.67283	0.844534	2.3855
51.3514	1.3351	1.27359	1.35994	0.317482	0.288131	0.326155	1.67276	0.844397	2.38548
51.4114	1.3351	1.27359	1.35994	0.317482	0.288131	0.326155	1.67269	0.844261	2.38546
51.4715	1.3351	1.27359	1.35994	0.317482	0.288131	0.326155	1.67262	0.844124	2.38545
51.5315	1.3351	1.27359	1.35994	0.317482	0.288131	0.326155	1.67255	0.843987	2.38543
51.5916	1.3351	1.27359	1.35994	0.317482	0.288131	0.326155	1.67248	0.84385	2.38541
51.6517	1.3351	1.27359	1.35994	0.317482	0.288131	0.326155	1.6724	0.843713	2.38539
51.7117	1.3351	1.27359	1.35994	0.317482	0.288131	0.326155	1.67233	0.843576	2.38537
51.7718	1.3351	1.27359	1.35994	0.317482	0.288131	0.326155	1.67226	0.843438	2.38535
51.8318	1.3351	1.27359	1.35994	0.317482	0.288131	0.326155	1.67219	0.843301	2.38533
51.8919	1.3351	1.27359	1.35994	0.317482	0.288131	0.326155	1.67212	0.843164	2.38531
51.952	1.3351	1.27359	1.35994	0.317482	0.288131	0.326155	1.67205	0.843026	2.38529
52.012	1.3351	1.27359	1.35994	0.317482	0.288131	0.326155	1.67198	0.842888	2.38527
52.0721	1.3351	1.27359	1.35994	0.317482	0.288131	0.326155	1.67191	0.84275	2.38526
52.1321	1.3351	1.27359	1.35994	0.317482	0.288131	0.326155	1.67184	0.842612	2.38524
52.1922	1.3351	1.27359	1.35994	0.317482	0.288131	0.326155	1.67178	0.842474	2.38522
52.2523	1.3351	1.27359	1.35994	0.317482	0.288131	0.326155	1.67171	0.842336	2.3852
52.3123	1.3351	1.27359	1.35994	0.317482	0.288131	0.326155	1.67164	0.842197	2.38518
52.3724	1.3351	1.27359	1.35994	0.317482	0.288131	0.326155	1.67157	0.842059	2.38516
52.4324	1.3351	1.27359	1.35994	0.317482	0.288131	0.326155	1.6715	0.84192	2.38514
52.4925	1.3351	1.27359	1.35994	0.317482	0.288131	0.326155	1.67143	0.841781	2.38512
52.5526	1.3351	1.27359	1.35994	0.317482	0.288131	0.326155	1.67137	0.841643	2.3851
52.6126	1.3351	1.27359	1.35994	0.317482	0.288131	0.326155	1.6713	0.841504	2.38508
52.6727	1.3351	1.27359	1.35994	0.317482	0.288131	0.326155	1.67123	0.841364	2.38507
52.7327	1.3351	1.27359	1.35994	0.317482	0.288131	0.326155	1.67116	0.841225	2.38505
52.7928	1.3351	1.27359	1.35994	0.317482	0.288131	0.326155	1.6711	0.841086	2.38503
52.8529	1.3351	1.27359	1.35994	0.317482	0.288131	0.326155	1.67103	0.840946	2.38501
52.9129	1.3351	1.27359	1.35994	0.317482	0.288131	0.326155	1.67096	0.840807	2.38499
52.973	1.3351	1.27359	1.35994	0.317482	0.288131	0.326155	1.6709	0.840667	2.38497
53.033	1.3351	1.27359	1.35994	0.317482	0.288131	0.326155	1.67083	0.840527	2.38495
53.0931	1.3351	1.27359	1.35994	0.317482	0.288131	0.326155	1.67077	0.840387	2.38493
53.1532	1.3351	1.27359	1.35994	0.317482	0.288131	0.326155	1.6707	0.840247	2.38491
53.2132	1.3351	1.27359	1.35994	0.317482	0.288131	0.326155	1.67064	0.840107	2.3849
53.2733	1.3351	1.27359	1.35994	0.317482	0.288131	0.326155	1.67057	0.839966	2.38488
53.3333	1.3351	1.27359	1.35994	0.317482	0.288131	0.326155	1.67051	0.839826	2.38486
53.3934	1.3351	1.27359	1.35994	0.317482	0.288131	0.326155	1.67044	0.839685	2.38484
53.4535	1.3351	1.27359	1.35994	0.317482	0.288131	0.326155	1.67038	0.839545	2.38482
53.5135	1.3351	1.27359	1.35994	0.317482	0.288131	0.326155	1.67031	0.839404	2.3848
53.5736	1.3351	1.27359	1.35994	0.317482	0.288131	0.326155	1.67025	0.839263	2.38478
53.6336	1.3351	1.27359	1.35994	0.317482	0.288131	0.326155	1.67018	0.839121	2.38476
53.6937	1.3351	1.27359	1.35994	0.317482	0.288131	0.326155	1.67012	0.83898	2.38475
53.7538	1.3351	1.27359	1.35994	0.317482	0.288131	0.326155	1.67006	0.838839	2.38473
53.8138	1.3351	1.27359	1.35994	0.317482	0.288131	0.326155	1.66999	0.838697	2.38471
53.8739	1.3351	1.27359	1.35994	0.317482	0.288131	0.326155	1.66993	0.838555	2.38469
53.9339	1.3351	1.27359	1.35994	0.317482	0.288131	0.326155	1.66987	0.838413	2.38467
53.994	1.3351	1.27359	1.35994	0.317482	0.288131	0.326155	1.6698	0.838271	2.38465
54.0541	1.3351	1.27359	1.35994	0.317482	0.288131	0.326155	1.66974	0.838129	2.38463
54.1141	1.3351	1.27359	1.35994	0.317482	0.288131	0.326155	1.66968	0.837986	2.38461
54.1742	1.3351	1.27359	1.35994	0.317482	0.288131	0.326155	1.66961	0.837844	2.38459
54.2342	1.3351	1.27359	1.35994	0.317482	0.288131	0.326155	1.66955	0.837701	2.38458
54.2943	1.3351	1.27359	1.35994	0.317482	0.288131	0.326155	1.66949	0.837558	2.38456
54.3544	1.3351	1.27359	1.35994	0.317482	0.288131	0.326155	1.66943	0.837415	2.38454
54.4144	1.3351	1.27359	1.35994	0.317482	0.288131	0.326155	1.66937	0.837272	2.38452
54.4745	1.3351	1.27359	1.35994	0.317482	0.288131	0.326155	1.66931	0.837129	2.3845
54.5345	1.3351	1.27359	1.35994	0.317482	0.288131	0.326155	1.66924	0.836985	2.38448
54.5946	1.3351	1.27359	1.35994	0.317482	0.288131	0.326155	1.66918	0.836841	2.38446
54.6547	1.3351	1.27359	1.35994	0.317482	0.288131	0.326155	1.66912	0.836697	2.38444
54.7147	1.3351	1.27359	1.35994	0.317482	0.288131	0.326155	1.66906	0.836553	2.38443
54.7748	1.3351	1.27359	1.35994	0.317482	0.288131	0.326155	1.669	0.836409	2.38441
54.8348	1.3351	1.27359	1.35994	0.317482	0.288131	0.326155	1.66894	0.836264	2.38439
54.8949	1.3351	1.27359	1.35994	0.317482	0.288131	0.326155	1.66888	0.836119	2.38437
54.955	1.3351	1.27359	1.35994	0.317482	0.288131	0.326155	1.66882	0.835974	2.38435
55.015	1.3351	1.27359	1.35994	0.317482	0.288131	0.326155	1.66876	0.835829	2.38433
55.0751	1.3351	1.27359	1.35994	0.317482	0.288131	0.326155	1.6687	0.835684	2.38431
55.1351	1.3351	1.27359	1.35994	0.317482	0.288131	0.326155	1.66864	0.835538	2.3843
55.1952	1.3351	1.27359	1.35994	0.317482	0.288131	0.326155	1.66858	0.835393	2.38428
55.2553	1.3351	1.27359	1.35994	0.317482	0.288131	0.326155	1.66852	0.835247	2.38426
55.3153	1.3351	1.27359	1.35994	0.317482	0.288131	0.326155	1.66846	0.8351	2.38424
55.3754	1.3351	1.27359	1.35994	0.317482	0.288131	0.326155	1.6684	0.834954	2.38422
55.4354	1.3351	1.27359	1.35994	0.317482	0.288131	0.326155	1.66835	0.834807	2.3842
55.4955	1.3351	1.27359	1.35994	0.317482	0.288131	0.326155	1.66829	0.83466	2.38418
55.5556	1.3351	1.27359	1.35994	0.317482	0.288131	0.326155	1.66823	0.834513	2.38417
55.6156	1.3351	1.27359	1.35994	0.317482	0.288131	0.326155	1.66817	0.834365	2.38415
55.6757	1.3351	1.27359	1.35994	0.317482	0.288131	0.326155	1.66811	0.834217	2.38413
55.7357	1.3351	1.27359	1.35994	0.317482	0.288131	0.326155	1.66806	0.834069	2.38411
55.7958	1.3351	1.27359	1.35994	0.317482	0.288131	0.326155	1.668	0.833921	2.38409
55.8559	1.3351	1.27359	1.35994	0.317482	0.288131	0.326155	1.66794	0.833773	2.38407
55.9159	1.3351	1.27359	1.35994	0.317482	0.288131	0.326155	1.66788	0.833624	2.38406
55.976	1.3351	1.27359	1.35994	0.317482	0.288131	0.326155	1.66783	0.833475	2.38404
56.036	1.3351	1.27359	1.35994	0.317482	0.288131	0.326155	1.66777	0.833325	2.38402
56.0961	1.3351	1.27359	1.35994	0.317482	0.288131	0.326155	1.66771	0.833175	2.384
56.1562	1.3351	1.27359	1.35994	0.317482	0.288131	0.326155	1.66765	0.833025	2.38398
56.2162	1.3351	1.27359	1.35994	0.317482	0.288131	0.326155	1.6676	0.832875	2.38396
56.2763	1.3351	1.27359	1.35994	0.317482	0.288131	0.326155	1.66754	0.832724	2.38394
56.3363	1.3351	1.27359	1.35994	0.317482	0.288131	0.326155	1.66749	0.832573	2.38393
56.3964	1.3351	1.27359	1.35994	0.317482	0.288131	0.326155	1.66743	0.832422	2.38391
56.4565	1.3351	1.27359	1.35994	0.317482	0.288131	0.326155	1.66737	0.83227	2.38389
56.5165	1.3351	1.27359	1.35994	0.317482	0.288131	0.326155	1.66732	0.832118	2.38387
56.5766	1.3351	1.27359	1.35994	0.317482	0.288131	0.326155	1.66726	0.831965	2.38385
56.6366	1.3351	1.27359	1.35994	0.317482	0.288131	0.326155	1.66721	0.831812	2.38384
56.6967	1.3351	1.27359	1.35994	0.317482	0.288131	0.326155	1.66715	0.831659	2.38382
56.7568	1.3351	1.27359	1.35994	0.317482	0.288131	0.326155	1.6671	0.831505	2.3838
56.8168	1.3351	1.27359	1.35994	0.317482	0.288131	0.326155	1.66704	0.831351	2.38378
56.8769	1.3351	1.27359	1.35994	0.317482	0.288131	0.326155	1.66699	0.831196	2.38376
56.9369	1.3351	1.27359	1.35994	0.317482	0.288131	0.326155	1.66693	0.831041	2.38374
56.997	1.3351	1.27359	1.35994	0.317482	0.288131	0.326155	1.66688	0.830886	2.38373
57.0571	1.3351	1.27359	1.35994	0.317482	0.288131	0.326155	1.66682	0.830729	2.38371
57.1171	1.3351	1.27359	1.35994	0.317482	0.288131	0.326155	1.66677	0.830572	2.38369
57.1772	1.3351	1.27359	1.35994	0.317482	0.288131	0.326155	1.66671	0.830415	2.38367
57.2372	1.3351	1.27359	1.35994	0.317482	0.288131	0.326155	1.66666	0.830256	2.38365
57.2973	1.3351	1.27359	1.35994	0.317482	0.288131	0.326155	1.66661	0.830097	2.38364
57.3574	1.3351	1.27359	1.35994	0.317482	0.288131	0.326155	1.66655	0.829937	2.38362
57.4174	1.3351	1.27359	1.35994	0.317482	0.288131	0.326155	1.6665	0.829776	2.3836
57.4775	1.3351	1.27359	1.35994	0.317482	0.288131	0.326155	1.66644	0.829614	2.38358
57.5375	1.3351	1.27359	1.35994	0.317482	0.288131	0.326155	1.66639	0.829451	2.38356
57.5976	1.3351	1.27359	1.35994	0.317482	0.288131	0.326155	1.66634	0.829287	2.38355
57.6577	1.3351	1.27359	1.35994	0.317482	0.288131	0.326155	1.66629	0.829121	2.38353
57.7177	1.3351	1.27359	1.35994	0.317482	0.288131	0.326155	1.66623	0.828955	2.38351
57.7778	1.3351	1.27359	1.35994	0.317482	0.288131	0.326155	1.66618	0.828786	2.38349
57.8378	1.3351	1.27359	1.35994	0.317482	0.288131	0.326155	1.66613	0.828617	2.38348
57.8979	1.3351	1.27359	1.35994	0.317482	0.288131	0.326155	1.66607	0.828445	2.38346
57.958	1.3351	1.27359	1.35994	0.317482	0.288131	0.326155	1.66602	0.828273	2.38344
58.018	1.3351	1.27359	1.35994	0.317482	0.288131	0.326155	1.66597	0.828099	2.38342
58.0781	1.3351	1.27359	1.35994	0.317482	0.288131	0.326155	1.66592	0.827923	2.3834
58.1381	1.3351	1.27359	1.35994	0.317482	0.288131	0.326155	1.66587	0.827746	2.38339
58.1982	1.3351	1.27359	1.35994	0.317482	0.288131	0.326155	1.66581	0.827568	2.38337
58.2583	1.3351	1.27359	1.35994	0.317482	0.288131	0.326155	1.66576	0.827389	2.38335
58.3183	1.3351	1.27359	1.35994	0.317482	0.288131	0.326155	1.66571	0.827208	2.38333
58.3784	1.3351	1.27359	1.35994	0.317482	0.288131	0.326155	1.66566	0.827026	2.38331
58.4384	1.3351	1.27359	1.35994	0.317482	0.288131	0.326155	1.66561	0.826842	2.3833
58.4985	1.3351	1.27359	1.35994	0.317482	0.288131	0.326155	1.66556	0.826657	2.38328
58.5586	1.3351	1.27359	1.35994	0.317482	0.288131	0.326155	1.66551	0.826471	2.38326
58.6186	1.3351	1.27359	1.35994	0.317482	0.288131	0.326155	1.66546	0.826283	2.38324
58.6787	1.3351	1.27359	1.35994	0.317482	0.288131	0.326155	1.66541	0.826093	2.38323
58.7387	1.3351	1.27359	1.35994	0.317482	0.288131	0.326155	1.66535	0.825901	2.38321
58.7988	1.3351	1.27359	1.35994	0.317482	0.288131	0.326155	1.6653	0.825709	2.38319
58.8589	1.3351	1.27359	1.35994	0.317482	0.288131	0.326155	1.66525	0.825516	2.38317
58.9189	1.3351	1.27359	1.35994	0.317482	0.288131	0.326155	1.6652	0.825323	2.38315
58.979	1.3351	1.27359	1.35994	0.317482	0.288131	0.326155	1.66515	0.825132	2.38314
59.039	1.3351	1.27359	1.35994	0.317482	0.288131	0.326155	1.6651	0.824941	2.38312
59.0991	1.3351	1.27359	1.35994	0.317482	0.288131	0.326155	1.66505	0.824753	2.3831
59.1592	1.3351	1.27359	1.35994	0.317482	0.288131	0.326155	1.665	0.824567	2.38308
59.2192	1.3351	1.27359	1.35994	0.317482	0.288131	0.326155	1.66495	0.824386	2.38306
59.2793	1.3351	1.27359	1.35994	0.317482	0.288131	0.326155	1.66491	0.824208	2.38305
59.3393	1.3351	1.27359	1.35994	0.317482	0.288131	0.326155	1.66486	0.824033	2.38303
59.3994	1.3351	1.27359	1.35994	0.317482	0.288131	0.326155	1.66481	0.823861	2.38301
59.4595	1.3351	1.27359	1.35994	0.317482	0.288131	0.326155	1.66476	0.823691	2.38299
59.5195	1.3351	1.27359	1.35994	0.317482	0.288131	0.326155	1.66471	0.823522	2.38297
59.5796	1.3351	1.27359	1.35994	0.317482	0.288131	0.326155	1.66466	0.823356	2.38296
59.6396	1.3351	1.27359	1.35994	0.317482	0.288131	0.326155	1.66461	0.823191	2.38294
59.6997	1.3351	1.27359	1.35994	0.317482	0.288131	0.326155	1.66456	0.823027	2.38292
59.7598	1.3351	1.27359	1.35994	0.317482	0.288131	0.326155	1.66451	0.822865	2.3829
59.8198	1.3351	1.27359	1.35994	0.317482	0.288131	0.326155	1.66447	0.822703	2.38288
59.8799	1.3351	1.27359	1.35994	0.317482	0.288131	0.326155	1.66442	0.822543	2.38287
59.9399	1.3351	1.27359	1.35994	0.317482	0.288131	0.326155	1.66437	0.822382	2.38285
60	1.3351	1.27359	1.35994	0.317482	0.288131	0.326155	1.66432	0.822223	2.38283

## Sheet: fig_3
Perturbation sensitivty experiment - glucose, biomass, and anthranilate curves
2, 3, 10, and 20 fold allowable changes in concentrations while creating designs
Data represent mean values over time
MCA designs = perturbing top 3 yield control coefficients with 5 fold changes in enzyme activity
time	glc_D_e_2_fold_change	glc_D_e_3_fold_change	glc_D_e_10_fold_change	glc_D_e_20_fold_change	glc_D_e_MCA	anth_e_2_fold_change	anth_e_3_fold_change	anth_e_10_fold_change	anth_e_20_fold_change	anth_e_MCA	biomass_strain_1_2_fold_change	biomass_strain_1_3_fold_change	biomass_strain_1_10_fold_change	biomass_strain_1_20_fold_change	biomass_strain_1_MCA
0	9.892161899094127	9.893288407316891	9.881589653816311	9.883500254642591	9.888176751246318	0.00151054	0.00161559	0.00168388	0.00175624	0.00155241	0.036999999999999984	0.037	0.037000000000000005	0.037	0.037
0.0600601	9.89029	9.891388630953726	9.879595744785885	9.881500458693152	9.886078470142085	0.00159265	0.00171075	0.00178109	0.00185235	0.00166417	0.0376224	0.0375857	0.03752	0.0375059	0.0372558
0.12012012012012012	9.88835	9.889448584195037	9.877570353649238	9.879474375824005	9.884065630295424	0.00167902	0.00181197	0.00188614	0.00195712	0.00180296	0.0382409	0.0381695	0.0380329	0.0380178	0.0374254
0.18018018018018014	9.886388332395084	9.887483215792342	9.875544512409542	9.877447503838946	9.882193991328142	0.00176593	0.00191438	0.00199439	0.00206623	0.00194996	0.0388904	0.038782593655864304	0.03859	0.0385744	0.0375815
0.24024024024024024	9.88439	9.885488640467733	9.873501045885288	9.875398334939394	9.880405532070176	0.00185459	0.00201982	0.002107	0.00218062	0.00209963	0.039552595524963645	0.0394105	0.0391595	0.0391404	0.0377412
0.3003003003003003	9.882364580874855	9.883458529140393	9.871428360488249	9.873320769686476	9.878665907305871	0.00194481	0.00212755	0.00222329	0.00229891	0.00225086	0.0402263	0.040046501671176946	0.039731067335570906	0.0397105	0.037901254814736836
0.3603603603603603	9.880300077301142	9.881395087297063	9.869327627137762	9.871215029348926	9.876965803994015	0.00203655	0.00223719	0.00234347	0.00242089	0.00240335	0.0409113	0.0406976	0.040295977959606516	0.0402766	0.038064285837827075
0.4204204204204205	9.878200991230544	9.879298577708877	9.867197278243513	9.869081490498457	9.875296115398722	0.00212971	0.00234904	0.00246652	0.00254565	0.00255962	0.0416086	0.041356906142268016	0.0408591	0.0408463	0.0382129
0.4804804804804805	9.876067242356232	9.877167440255784	9.865042214348133	9.866923021423279	9.87368	0.00222436	0.00246257	0.00259271	0.00267336	0.00271657	0.0423177	0.0420295	0.0414199	0.041415113423144106	0.0383372
0.5405405405405406	9.873898345454782	9.875003665115814	9.862861037184496	9.864737695976515	9.872112476291088	0.00232056	0.00257856	0.00272143	0.00280357	0.00286879	0.043038562567717896	0.0427106	0.041982811652950563	0.0419875	0.0384572
0.6006006006006006	9.871693391575583	9.872804643898482	9.860655599591617	9.86253	9.87056	0.00241838	0.00269616	0.00285304	0.00293647	0.00302019	0.0437716	0.0434058	0.0425437	0.042562	0.0385782
0.6606606606606606	9.86945	9.870573014491614	9.858423028051051	9.860291977544582	9.86901	0.00251787	0.00281616	0.00298703	0.0030718	0.00317202	0.0445171	0.0441124	0.043108	0.043137504151831534	0.0386996
0.7207207207207207	9.867172167564966	9.868303850639409	9.85617	9.858030869623118	9.867462571140443	0.00261905	0.00293777	0.00312371	0.00320937	0.00332474	0.0452757	0.044832	0.0436732	0.0437208	0.0388206
0.7807807807807807	9.86485	9.866000982541156	9.853881008544032	9.855742340186865	9.86592	0.00272197	0.00306168	0.00326277	0.00334939	0.00347851	0.0460477	0.0455651	0.044240934905446457	0.0443048	0.038941112167978194
0.8408408408408409	9.862497668990672	9.863658692520085	9.85157	9.853424230245125	9.86438	0.00282665	0.00318735	0.00340433	0.00349154	0.00363308	0.0468333	0.04631	0.0448127	0.044895155373376586	0.0390617
0.9009009009009008	9.860101168260012	9.861281178098551	9.849232703036924	9.851080230989265	9.86285	0.00293311	0.00331522	0.0035482	0.00363583	0.0037883	0.0476329	0.0470702	0.0453849	0.0454943	0.0391826
0.960961	9.857664217178067	9.85886	9.846869105338445	9.84871	9.861313309390237	0.00304139	0.00344503	0.00369417	0.00378227	0.0039441	0.0484467	0.047841335693872014	0.0459661	0.046100417078763604	0.0393037
1.021021021021021	9.855186089340421	9.856407716475243	9.844477151944416	9.846307754355848	9.859785256996643	0.00315151	0.00357695	0.00384268	0.00393087	0.00410048	0.0492749	0.0486296	0.046546102015114256	0.0467091	0.039423837812826816
1.0810810810810811	9.852666041658185	9.853910808755005	9.842055919256467	9.84387	9.858265831736968	0.00326349	0.00371103	0.00399323	0.00408162	0.0042573	0.0501179	0.049428	0.047133882489361165	0.0473254	0.0395366
1.1411411411411412	9.8501	9.851374729846171	9.839610698665874	9.84141	9.856792137101122	0.00337737	0.00384712	0.00414586	0.0042345	0.00440835	0.0509758	0.0502449	0.047731131188944724	0.0479497	0.0396352
1.2012012012012012	9.8475	9.848796185829787	9.837133231547746	9.83892	9.855387705626658	0.00349317	0.00398562	0.00430077	0.00438949	0.00455238	0.0518489	0.0510717	0.0483294	0.0485823	0.039732642634907896
1.2612612612612613	9.844846714878463	9.846176105380675	9.834625199838099	9.836391788391742	9.854015558134893	0.00361093	0.00412604	0.0044579	0.0045466	0.00469449	0.0527376	0.051917990557500265	0.0489363	0.0492232	0.039830554696565004
1.3213213213213213	9.842151249132208	9.843512912139134	9.832091588879459	9.83384	9.852650531172632	0.00373067	0.00426911	0.00461695	0.00470581	0.00483622	0.053641982518465005	0.0527744	0.049555654605057856	0.0498726	0.0399288
1.3813813813813811	9.839409920942622	9.840805559486949	9.829524962139748	9.831246856622469	9.851285501086835	0.00385244	0.00441404	0.00477877	0.00486712	0.00497793	0.0545625	0.0536507	0.050173762790129965	0.0505306	0.0400271
1.4414414414414414	9.836621898645118	9.838054561599419	9.826923953871686	9.828625248034001	9.849917645218701	0.00397626	0.00456181	0.0049428	0.00503056	0.00511977	0.0554993	0.0545382	0.0507991	0.051197483076533046	0.0401253
1.5015015015015014	9.83379	9.835256679704779	9.824291397295841	9.825970307935863	9.84855	0.00410218	0.00471146	0.00510915	0.00519612	0.00526181	0.056452761771386584	0.0554451	0.0514319	0.0518736	0.0402232
1.5615615615615617	9.8309	9.832414522175277	9.821630021631066	9.823281621054626	9.847173126356408	0.00423022	0.00486406	0.00527762	0.00536382	0.0054041	0.0574231	0.056365	0.0520751	0.0525592	0.0403203
1.6216216216216215	9.827969141633314	9.829522909882389	9.818941327956331	9.820558728066846	9.845799490532995	0.00436042	0.00501864	0.00544828	0.00553367	0.00554664	0.0584108	0.0573034	0.052726	0.0532546	0.040416244285282205
1.6816816816816818	9.824985747213104	9.82659	9.816214064481676	9.817801136680865	9.844427263227251	0.00449283	0.00517619	0.00562122	0.00570569	0.00568945	0.059415879731904854	0.0582571	0.053379740990774305	0.0539603	0.0405106
1.7417417417417418	9.821951289996871	9.823597463083876	9.813452477037737	9.81501	9.843057767551615	0.00462748	0.00533591	0.00579643	0.00587987	0.0058325	0.0604388	0.059228	0.0540415	0.0546765	0.0406029
1.8018018018018016	9.818864853019305	9.820562150795226	9.810657950010151	9.812179751192394	9.841691992592835	0.00476442	0.00549858	0.00597393	0.00605624	0.00597576	0.0614799	0.0602166	0.0547119	0.0554037	0.0406921
1.8618618618618616	9.815725504346359	9.817473270708142	9.807830635182867	9.809314814743015	9.840330823869243	0.00490367	0.00566362	0.00615371	0.00623481	0.00611912	0.0625395	0.0612213	0.0553914	0.0561423	0.0407775
1.921921921921922	9.812532296790783	9.814335755610658	9.80497	9.806412890214224	9.83898	0.00504529	0.00583158	0.00633577	0.00641559	0.00626234	0.0636178	0.0622458	0.056080005388095835	0.0568925	0.0408579
1.981981981981982	9.809284267606518	9.811143024387382	9.802075611423215	9.803473317841398	9.837628183003496	0.00518932	0.00600212	0.0065201	0.0065986	0.00640487	0.0647153	0.0632856	0.0567779	0.057655	0.0409331
2.042042042042042	9.805980438207255	9.8079	9.799146611089608	9.800495411333259	9.83629	0.00533579	0.00617556	0.00670672	0.00678386	0.00654569	0.0658321	0.0643472	0.0574853	0.058429906542019905	0.0410034
2.1021021021021022	9.802619813856788	9.804599230264534	9.796182474298991	9.797478459032249	9.83497	0.00548476	0.00635182	0.00689563	0.00697139	0.00668311	0.0669688	0.0654235	0.0582023	0.0592177	0.0410683
2.1621621621621623	9.799201383363814	9.801245824711682	9.793182651026214	9.794421724977784	9.833681729189873	0.00563626	0.00653093	0.00708684	0.00716122	0.00681564	0.0681256	0.0665233	0.0589293	0.060018814855358066	0.041127271870279786
2.2222222222222223	9.79572	9.797834176733021	9.790146611137411	9.791324452348514	9.832415277933015	0.00579035	0.00671313	0.00728037	0.00735337	0.00694375	0.0693028	0.0676374	0.0596666	0.060833482145054324	0.041179157928479516
2.2822822822822824	9.792186975161911	9.794366869255368	9.78707	9.788185867855965	9.831168225003399	0.00594706	0.00689814	0.00747623	0.00754788	0.00706883	0.0705009	0.0687764	0.060414407470670284	0.061662074436807476	0.0412238
2.3423423423423424	9.788588890107894	9.790839878530983	9.783963739338162	9.785005184588941	9.829936463289835	0.00610645	0.00708647	0.00767443	0.00774477	0.00719117	0.0717201	0.0699299	0.061173207390268936	0.0625049	0.0412628
2.4024024024024024	9.784928783635523	9.787254625979179	9.78082	9.78178	9.82872	0.00626856	0.00727763	0.007875	0.00794408	0.00730994	0.0729609	0.0711093	0.0619434	0.0633623	0.041296898528106495
2.4624624624624625	9.781205557762638	9.783608076758224	9.777629361203017	9.778514308031832	9.827527967316483	0.00643344	0.00747229	0.00807793	0.00814585	0.00742331	0.0742236	0.0723037	0.0627253	0.0642346	0.0413259
2.5225225225225225	9.777418096253124	9.779900814261104	9.774403824814224	9.775202474692566	9.826363887101694	0.00660114	0.00766984	0.00828326	0.00835011	0.00752988	0.0755086	0.0735247	0.0635193	0.0651222	0.041350577681551225
2.5825825825825826	9.77357	9.776130282301386	9.771138506948656	9.771845263613141	9.825225287036963	0.00677171	0.00787105	0.00849099	0.0085569	0.00763097	0.0768163	0.0747615	0.0643259	0.0660252	0.0413717
2.6426426426426426	9.769645908133722	9.7723	9.767832706277613	9.768441824201608	9.824100676543981	0.00694521	0.00807526	0.00870115	0.00876627	0.00772886	0.0781471	0.0760254	0.0651455	0.066944	0.0413905
2.702702702702702	9.765658854893028	9.768397769224917	9.764485694040001	9.764991293363705	9.822982941573587	0.00712168	0.00828323	0.00891376	0.00897824	0.00782481	0.0795013	0.0773061	0.0659784	0.067879	0.0414079
2.7627627627627627	9.761602912164424	9.764433704778593	9.7611	9.761492794980697	9.82187	0.00730118	0.00849435	0.00912885	0.00919287	0.00791944	0.0808795	0.0786145	0.066825	0.0688305	0.041424
2.8228228228228227	9.75748	9.760401505356784	9.757665003559943	9.757945439428328	9.820761973375317	0.00748376	0.00870931	0.00934644	0.00941021	0.00801301	0.0822818	0.0799406	0.0676857	0.0697986	0.041438841597825106
2.8828828828828827	9.75328	9.756302277828501	9.754189760746836	9.754348323544624	9.819658670676318	0.00766949	0.00892764	0.00956656	0.00963029	0.00810567	0.0837089	0.0812947	0.0685608	0.0707839	0.041452285551165334
2.9429429429429437	9.749009523880426	9.75213	9.75067	9.750700530529748	9.818560201177766	0.0078584	0.0091498	0.00978925	0.00985316	0.00819754	0.0851612	0.0826681	0.0694506	0.0717866	0.0414644
3.003003003003003	9.744665698110937	9.747893019105135	9.747105446242845	9.747001129524218	9.81747	0.00805057	0.00937564	0.010014535720764238	0.010078876249025153	0.00828866	0.0866389	0.0840692	0.0703556	0.072807	0.0414751
3.063063063063063	9.740246717291969	9.743580040057536	9.743494718631995	9.743249175029733	9.816377478449013	0.00824604	0.00960523	0.010242460036183901	0.010307482105063912	0.0083791	0.0881427	0.0854919	0.071276	0.0738454	0.041484618596933025
3.123123123123123	9.735751265301026	9.739196054931934	9.739837151873749	9.739443706517893	9.815293024454778	0.00844489	0.00983883	0.010473059067457085	0.010539029617811052	0.00846889	0.0896729	0.0869414	0.0722121	0.0749023	0.0414931
3.183183183183183	9.731178004375332	9.73474	9.73613	9.735583748216992	9.814213039202288	0.00864717	0.010076140400195836	0.010706372708354887	0.010773570660772572	0.00855805	0.09123	0.0884154	0.0731643	0.0759778	0.0415009
3.2432432432432434	9.726525574621508	9.7302	9.732378048798218	9.731668308911757	9.813137418868527	0.00885294	0.010317773448789012	0.010942442449952879	0.011011158338349843	0.00864661	0.0928144	0.0899145	0.0741329	0.0770724	0.041508
3.3033033033033035	9.721792593820638	9.725588148598789	9.728574754838744	9.727696381634262	9.812066050619798	0.00906226	0.010563140383848956	0.011181311294900815	0.011251847004804234	0.00873456	0.0944266	0.0914416	0.0751182	0.0781863	0.0415148
3.3633633633633635	9.716977656998573	9.720897839783124	9.724721106085404	9.72367	9.810998812514793	0.0092752	0.010813082222914801	0.011423	0.011495692269384704	0.00882192	0.0960671	0.0929921	0.0761205	0.07932	0.041521280455716306
3.4234234234234235	9.712079336179766	9.716127625314986	9.720816191138297	9.719578954039552	9.809935582444874	0.00949183	0.011066937129112513	0.011667625488282462	0.0117428	0.00890868	0.0977363	0.0945732	0.0771402	0.0804738	0.041527614568277305
3.483483483483484	9.7071	9.711275603595578	9.716859085029418	9.715431357612983	9.808876243384022	0.0097122	0.011325340323795736	0.011915163876092882	0.011993081304645733	0.00899484	0.0994348	0.0961781	0.0781776	0.081648	0.0415338
3.543543543543544	9.702026713317162	9.706342280207457	9.712848848832275	9.711223080497033	9.807820654968351	0.00993639	0.011588089919831542	0.012165687374192831	0.012246742612017268	0.00908039	0.10116295216605055	0.0978135	0.0792329	0.082843	0.041539891442230775
3.603603603603604	9.696869436966626	9.70132	9.708784529374036	9.706953031940767	9.806768603096762	0.010164473213422462	0.011855153559809694	0.012419245796567663	0.012503795644291334	0.00916531	0.10292137883938557	0.0994766	0.0803066	0.0840592	0.0415459
3.663663663663664	9.691622827403124	9.696220663715128	9.704665158911236	9.702620103632707	9.805719827783708	0.010396508563664145	0.012127057183156762	0.012675890236641608	0.012764302457294426	0.00924962	0.10471054211142178	0.10116723117762312	0.0813989	0.0852969	0.0415517
3.723723723723724	9.686285336398713	9.691030452504998	9.70049	9.698223169246543	9.804674117189212	0.010632571708158713	0.012403343625927621	0.0129357	0.013028326457890016	0.00933329	0.10653095699072135	0.10288958606263095	0.0825103	0.0865565	0.041557505037371996
3.783783783783784	9.680855390622627	9.68575	9.696257319412062	9.693761084352266	9.803631348226043	0.010872735357267802	0.012684558288690983	0.013198647870628799	0.013295932413413473	0.00941633	0.10838314602970942	0.1046390116004022	0.0836409	0.0878384	0.041563183633765974
3.843843843843844	9.675331391341828	9.680383547857476	9.69197	9.689232686151387	9.802591468846952	0.011117073573079452	0.012970573838900903	0.013464869571711176	0.013567186480920403	0.00949872	0.11026763936260299	0.10642018690306049	0.0847913	0.0891429	0.041568772458921224
3.903903903903904	9.669711714110704	9.674923318908487	9.687617285505448	9.684636793047336	9.801554469143875	0.011365661794830378	0.013261325177943838	0.013734394304279076	0.0138422	0.00958042	0.1121849747451711	0.10823258264687974	0.0859616	0.0904704	0.0415743
3.963963963963964	9.663994708388877	9.66937	9.683207612926795	9.679972204557696	9.800520361841347	0.011618576868641817	0.013557310689065294	0.014007279484112256	0.0141209	0.0096614	0.1141356976091513	0.11007434974370256	0.0871524	0.0918215	0.041579694476599705
4.024024024024024	9.658178697213803	9.663723355510813	9.678736760254095	9.675237700963986	9.799489175090507	0.011875897075069574	0.013858274737471234	0.014283583798879854	0.014403520471260485	0.00974163	0.11612036109858467	0.11194957790552884	0.0883638	0.0931963	0.041585
4.084084084084084	9.65226	9.65798	9.6742	9.670432043035342	9.798460954393674	0.012137702152894926	0.014164365859433313	0.014563367226273348	0.014690057431585806	0.00982107	0.11813952607975349	0.113857	0.0895963	0.0945954	0.041590295616455455
4.144144144144144	9.64624	9.652138068718484	9.669607186164264	9.665553971757433	9.79744	0.012404073337116472	0.0144759	0.014846691041013266	0.0149806	0.00989967	0.12019376121623572	0.11579561158293245	0.0908503	0.0960191	0.041595482516184445
4.2042042042042045	9.640119458597171	9.646197300301127	9.664946258283575	9.660602208283185	9.796413707157814	0.012675093382967548	0.014792687846553616	0.0151336	0.015275208730663474	0.0099774	0.12228364296432523	0.1177690902157951	0.0921261	0.0974679	0.0416006
4.2642642642642645	9.633890116328704	9.640154946421827	9.660219736854259	9.655575453413196	9.795394889891014	0.012950846600654865	0.015114955761940966	0.015424211527128537	0.015573974839685834	0.010054201444550026	0.12440975561628927	0.11977595357373057	0.0934241	0.0989421	0.041605641213463246
4.3243243243243255	9.62755	9.634009978088418	9.655426475283921	9.650472387534284	9.794379456056472	0.0132314	0.015442889372972682	0.015718537394860062	0.015877	0.01013	0.12657269127187354	0.12181671578679622	0.0947446	0.10044227835515433	0.0416106
4.384384384384385	9.621106195247114	9.627760409416336	9.65057	9.645291670280994	9.793367574351379	0.013516897725252077	0.015776447590246004	0.016016662085918128	0.016184279527403856	0.010204861932942564	0.12877304989831795	0.12389314354056229	0.0960881	0.10196875425740608	0.041615528714728435
4.4444444444444455	9.614547902818922	9.621404167936108	9.645635056104224	9.640031940316176	9.792359452198367	0.013807372294153278	0.016115784044531338	0.016318653645069105	0.016495979710321827	0.010278623338749123	0.1310114393016292	0.126005	0.0974548	0.10352198758323188	0.0416204
4.504504504504505	9.607876198485943	9.614939853873416	9.640634515501988	9.634691815217822	9.791355348228732	0.014102933423252266	0.0164611	0.016624581536866967	0.016812155699225832	0.010351272721705681	0.13328847514506778	0.12815229626705202	0.0988453	0.10510241606395596	0.0416252
4.564564564564566	9.60109	9.608365547623098	9.63556	9.629269891203494	9.790355585119688	0.014403673664854134	0.016812329469161717	0.016934516677374646	0.0171329	0.010422757403847236	0.13560478092395986	0.13033670867142175	0.10025992109493828	0.1067104824197114	0.0416299
4.624624624624625	9.594184805933148	9.601679206946287	9.630417676676434	9.623764742785454	9.78936	0.014709687319884783	0.0171697	0.0172485	0.0174583	0.010493021414088305	0.1379609879434309	0.13255832207231827	0.10169901058476231	0.10834663435439479	0.0416346
4.684684684684684	9.587161169126139	9.594879134776066	9.625198884045364	9.618174922733605	9.788370789420144	0.015021070474682907	0.017533314442027912	0.0175667	0.0177884	0.010562004926861589	0.140358	0.1348175463783135	0.10316300145326038	0.1100113244774929	0.0416392
4.744744744744745	9.580016222591562	9.587963402123298	9.6199	9.612498961757309	9.787386887162652	0.015337921037787373	0.017903278996803666	0.017889097134447113	0.0181233	0.010629644304313547	0.1427956698323564	0.13711523666854847	0.10465229975477512	0.11170501030323071	0.0416437
4.804804804804805	9.57275	9.580929992280163	9.614534173530854	9.606735368360976	9.786409639166084	0.015660338775883312	0.018279695993080755	0.018215800498227044	0.018463215552282624	0.010695873796825918	0.14527544611268062	0.13945196412320915	0.10616731566443352	0.1134281541791014	0.0416482
4.864864864864865	9.565354168597185	9.573776992871416	9.609085646110977	9.60088	9.785439982683409	0.015988425352584264	0.018662701514821155	0.0185469	0.0188081	0.010760630825819696	0.1477977263548973	0.1418282193144165	0.10770846336323421	0.11518122319939145	0.041652700679260704
4.924924924924925	9.557832867741933	9.566502401620918	9.603557898235113	9.594939206272299	9.784478933494917	0.016322284365118674	0.0190524	0.0188824	0.019158091035783247	0.010823867386954776	0.15036318036638646	0.1442446568237532	0.10927616090895828	0.11696468912645681	0.0416571
4.984984984984986	9.550181869856623	9.559104186696281	9.597949575882922	9.588903541934815	9.783527326261334	0.016662	0.019448960002764644	0.019222541506652573	0.019513293148745926	0.010885568297108432	0.15297248545978245	0.1467019404984533	0.11087083009846481	0.11877902832062409	0.0416615
5.045045045045045	9.542398999505473	9.55158	9.59226	9.582774053574111	9.782585339432998	0.017007743986092814	0.0198525	0.019567272155516638	0.019873804847833576	0.010945769049144145	0.15562632637892462	0.14920065591665352	0.11249289631598688	0.1206247216462057	0.0416658
5.105105105105106	9.53448	9.54393	9.586485691558412	9.576549136076617	9.781652142449873	0.017359561814613598	0.020263	0.0199167	0.020239728752031668	0.011004554986308061	0.15832539519609667	0.15174142317406603	0.1141427883810003	0.1225022543661729	0.041670063011038025
5.165165165165165	9.526428779569354	9.536147114244596	9.580627320964886	9.570227161143483	9.780726307388191	0.0177176	0.020680853163971634	0.020271	0.020611169625869598	0.011062030059856254	0.16107039119014963	0.154325	0.11582093838333575	0.12441211602031431	0.041674288225895674
5.225225225225224	9.518236918423625	9.528233570405499	9.574682758416918	9.563806477154191	9.779806854414998	0.0180819	0.021106011296992484	0.020630112268061874	0.0209882	0.011118274258042092	0.16386202069593364	0.15695172542360275	0.11752778151475708	0.12635480029012497	0.0416784
5.285285285285285	9.5099	9.520185830256876	9.568650548576993	9.557285409076451	9.778893766694079	0.018452714663620137	0.021538658689081374	0.0209942	0.021371032320990427	0.011173320423648186	0.16670099702692254	0.1596225388770246	0.1192637558989928	0.1283308048543431	0.0416825
5.345345345345344	9.501428170033936	9.512001698320038	9.562529215538968	9.550662258384445	9.77799	0.0188301	0.021978934229074362	0.021363442317871177	0.0217597	0.011227155652093803	0.1695880402550992	0.16233800115184502	0.12102930242435796	0.13034063124337167	0.041686555161595015
5.405405405405406	9.49281	9.50368	9.556317262754341	9.543935302940904	9.777088391827439	0.0192141	0.022426980860246706	0.021737817340321937	0.022154275541507496	0.0112797	0.17252387706237204	0.16509876778596827	0.12282486457697248	0.1323847846779816	0.041690545940694136
5.465465465465464	9.484036971068543	9.49522	9.55001	9.537102796967284	9.776196557780738	0.0196049	0.022882942391585073	0.022117460967678856	0.022555	0.011330991961685865	0.1755092405399662	0.16790550548916836	0.12465088826952919	0.1344637738721383	0.0416945
5.525525525525526	9.475116922140618	9.486608423455413	9.543615408484373	9.530162970981166	9.775311992579073	0.0200026	0.023346966473602432	0.022502472188574277	0.0229618	0.011380870642992504	0.1785448699703134	0.17075888468931874	0.12650782167813399	0.1365781108276877	0.0416984
5.5855855855855845	9.466043957200345	9.477856054457979	9.537122410603892	9.523114031755293	9.774434657143965	0.020407399681662348	0.0238192	0.022893	0.023375	0.011429326597514956	0.18163151059159305	0.1736595783587271	0.12839611507686874	0.1387283106194095	0.0417023
5.6456456456456445	9.456815571926606	9.468955810967135	9.530532600217944	9.515954162317378	9.773564490512825	0.020819367905851597	0.024299806373257432	0.023289003708986917	0.023794620662074082	0.011476343359964936	0.18476991336490223	0.1766082677397507	0.13031622067011114	0.14091489116708542	0.0417062
5.7057057057057055	9.447429228327572	9.45991	9.523844377612079	9.508681521973797	9.772701373689463	0.0212387	0.024788930917635094	0.0236907	0.024220803670233677	0.011521937391013265	0.18796083467569866	0.1796056364391066	0.13226859241765623	0.14313837298641893	0.04171
5.7657657657657655	9.437882354633542	9.450702117580837	9.517056122590258	9.501294246309213	9.771845076178236	0.021665381257252467	0.025286736087791625	0.024098245565272663	0.0246537	0.011566161467191425	0.19120503604524386	0.18265237215285404	0.13425368585519715	0.14539927891565665	0.0417139
5.8258258258258255	9.428172345236586	9.441343799072495	9.510166194583354	9.49379	9.770995215764373	0.0220997	0.025793383534516708	0.0245117	0.0250934	0.011609104187780795	0.19450328381321547	0.18574916759039728	0.1362719579015664	0.14769813381056154	0.0417177
5.885885885885887	9.418296560702883	9.43183	9.503172932751735	9.48617	9.770151259686926	0.022541744139930063	0.026309038221233063	0.0249311	0.02554	0.0116509	0.19785634878158104	0.18889671790589976	0.13832386665371657	0.15003546423337344	0.041721493144086304
5.945945945945946	9.408252327805178	9.422151816514512	9.496074656130402	9.478425609138027	9.76931	0.022991659183831347	0.0268339	0.0253566	0.025993781695173263	0.0116916	0.20126500583351792	0.19209572175341538	0.14040987115470094	0.15241179812303013	0.041725284753457374
6.006006006006006	9.398036939554652	9.41231	9.488869663804323	9.470560676477824	9.768478529458841	0.023449590064883487	0.027368	0.025788366939107285	0.0264548	0.011731514616627433	0.20473003352964741	0.1953468807527212	0.14253043113904287	0.15482766443527374	0.0417291
6.066066066066066	9.387647655269275	9.402309146308836	9.481556235090173	9.462571433671071	9.76765	0.023915685334172546	0.0279117	0.0262265	0.026923121838862436	0.011770644619565647	0.20825221367726415	0.1986508985171167	0.14468600674969742	0.15728359275576173	0.041732839901300146
6.126126126126126	9.377081700701318	9.392137353800356	9.474132629730779	9.454455876124094	9.766822140285965	0.024390096382610915	0.028465133765762343	0.026671088046197347	0.027398999993002122	0.011809149317232447	0.21183233085659153	0.20200848076138067	0.1468770582257883	0.15978011287783284	0.041736603819736456
6.186186186186186	9.36634	9.381795089582605	9.466597088123162	9.446211976488254	9.765998973086024	0.024872977490978585	0.029028405798310793	0.027122284340446785	0.027882546495987807	0.0118471	0.21547117192081952	0.20542033461645728	0.14910404555739862	0.16231775436316564	0.0417404
6.246246246246246	9.355408516848952	9.371279691068096	9.458947831576905	9.437837684895602	9.76518	0.025364485879161507	0.0296017	0.027580204194628807	0.028373912232210467	0.011884656864581738	0.2191695254561601	0.2088871680590577	0.15136742810556192	0.16489704607568384	0.0417441
6.306306306306306	9.3443	9.360588466139353	9.45118	9.429330929279546	9.764361304925636	0.0258648	0.030185323615801948	0.028045	0.028873251064837156	0.011921798363874617	0.2229281812160937	0.21240968951447448	0.15366766418812267	0.1675185156863792	0.0417478
6.366366366366366	9.332994529405655	9.349718693426693	9.443300965008651	9.420689615704319	9.763546421925849	0.026374028378371935	0.0307793	0.028516727971936728	0.029380719876426566	0.011958598257972035	0.22674792950052786	0.21598860720362398	0.1560052106310269	0.17018268913964582	0.041751576787766934
6.426426426426428	9.321502447706719	9.338667622658912	9.435299704700697	9.411911628722475	9.762733973447785	0.026892392079027636	0.031384004866776706	0.028995594594693953	0.029896478609926724	0.011995092260253979	0.23062956049758804	0.21962462853248893	0.158381	0.17289009008058343	0.0417553
6.486486486486488	9.309816356705078	9.32743	9.42718	9.402994831801404	9.761923836915559	0.027420042338456786	0.0319995	0.029481710233313054	0.030420690302768793	0.0120313	0.23457386358203453	0.22331845947311277	0.1607940515039967	0.1756412392512877	0.041759028351840644
6.546546546546548	9.297933253789223	9.316010444199373	9.418932270157118	9.393937067774486	9.761115905326145	0.027957151823764837	0.032626	0.0299752	0.030953521122172464	0.012067267763697443	0.23858162657807996	0.22707080385270798	0.16324624760563983	0.17843665385587898	0.041762749274217796
6.606606606606608	9.285850105204357	9.304398695716275	9.410562340019384	9.38474	9.760310084434254	0.028503896438927777	0.0332638	0.0304762	0.0314951	0.012102988699271995	0.24265363496990497	0.23088236262801648	0.1657375562755396	0.18127684689131446	0.0417665
6.666666666666668	9.273563846616751	9.292594368732566	9.40207	9.375389909646367	9.759506290838758	0.029060455371679134	0.033912976510812855	0.030984938554183734	0.0320457	0.012138485221556333	0.24679067104602548	0.23475383311389794	0.16826841895184114	0.18416232643284552	0.0417702
6.726726726726728	9.261071383683502	9.280594576096624	9.393440540032806	9.365896102865127	9.758704450561652	0.029627011140761814	0.034573835547903456	0.0315015	0.0326054	0.012173769128381052	0.25099351300662304	0.23868590815692414	0.1708392721736946	0.18709359486930413	0.0417739
6.786786786786788	9.24837	9.268396405172105	9.384684817167535	9.356252504868532	9.757904497948834	0.030203749640669363	0.0352466	0.032025923348131966	0.0331745	0.012208850280618959	0.2552629340007739	0.24267927526745744	0.17345054688942926	0.19007114809495376	0.0417776
6.846846846846848	9.235455321482348	9.255996918618843	9.375796618761925	9.346456863929799	9.757106374809068	0.030790860187133312	0.0359314	0.0325585	0.033753000845263226	0.012243736989833736	0.2595997011195144	0.24673461570097938	0.17610266772384503	0.1930954746721103	0.0417813
6.906906906906907	9.222325389767379	9.243393155232557	9.366773981885212	9.336506911503307	9.756310029749931	0.0313885	0.036628517432836315	0.033099357898359404	0.0343412	0.012278436289687762	0.2640045743219717	0.2508526034941917	0.17879605221233233	0.1961670549432464	0.041785
6.966966966966967	9.208976590447083	9.230582130873367	9.357614930318416	9.326400363065734	9.755515417656628	0.031996972043351335	0.0373382	0.0336486	0.034939301150461545	0.012313	0.2684783052915141	0.2550339044377817	0.18153110999764216	0.19928636009251238	0.041788757635241904
7.027027027027027	9.195405690338331	9.217560839451968	9.348317475344382	9.316134919015365	9.754722499090752	0.0326164	0.0380606	0.0342065	0.0355475	0.012347295503205591	0.2730216362205042	0.2592791750004651	0.18430824197110907	0.2024538511484334	0.041792469595416985
7.087087087087087	9.181609431208427	9.204326254005553	9.338879616593589	9.305708265630066	9.753931239211612	0.0332469	0.0387961	0.0347731	0.0361659	0.012381464646783732	0.27763529853391056	0.2635890611816276	0.1871278393844823	0.20566997793481057	0.041796180133686314
7.147147147147147	9.167584530841163	9.19088	9.329299342958326	9.29512	9.753141605574372	0.033888864408778446	0.0395447	0.0353485	0.0367947	0.012415465250335534	0.2823200115420471	0.26796419732863425	0.1899902829100006	0.2089351779783536	0.0417999
7.207207207207206	9.153327684218088	9.177204995785024	9.319574633558886	9.28436	9.752353564680199	0.0345424	0.0403069	0.035933103656800386	0.037434259950683696	0.012449300877024613	0.2870764809932139	0.27240520487606795	0.19289594165219967	0.21225	0.0418036
7.267267267267267	9.138835564790048	9.163312175473855	9.309703458768444	9.27344	9.751567079088108	0.0352077	0.041082745002411984	0.0365269	0.0380847	0.012482975398692073	0.29190539756011635	0.2769126910200272	0.19584517211776242	0.21561447953712082	0.041807300227334664
7.327327327327327	9.124104825817417	9.14919	9.299683781317084	9.262342849749917	9.750782107927206	0.035885	0.0418726	0.037130093277807065	0.038746123283151156	0.0125165	0.2968074352410241	0.28148724733779074	0.19883831713672248	0.21902938401667008	0.041811
7.387387387387387	9.109132101809513	9.134846663373512	9.289513557450285	9.251075025863337	9.749998610466669	0.0365746	0.0426766	0.0377429	0.0394189	0.0125499	0.30178324967024406	0.28612944833140946	0.20187570472574942	0.22249496507163022	0.0418147
7.447447447447447	9.093914010060237	9.120267734178649	9.279190738156037	9.239631876662722	9.749216549301813	0.037276604073607784	0.043495142191587885	0.0383654	0.0401031	0.012583077379184264	0.3068334763343869	0.2908398499089286	0.20495764691151158	0.22601158033948138	0.0418184
7.5075075075075075	9.078447152289554	9.105453845214385	9.268713270465145	9.228011022627536	9.748435891290224	0.037991319448144524	0.0443284	0.0389979	0.0407991	0.012616152889883277	0.311959	0.2956189877844864	0.20808443849991945	0.2295795673616592	0.0418221
7.567567567567567	9.062728116388865	9.090401851315411	9.258079098828555	9.216210080500947	9.747656606991608	0.038719	0.0451766	0.0396405	0.041507	0.012649089530583872	0.3171595962054049	0.3004673758154439	0.21125635578455332	0.23319924209011195	0.041825817631565995
7.627627627627628	9.046753478276418	9.075108600056346	9.247286166552477	9.204226664962276	9.746878669759193	0.039459759709849745	0.046040084130886144	0.0402934	0.0422271	0.0126819	0.3224366422503154	0.30538550426313915	0.21447365521584447	0.23687089729407965	0.0418295
7.687687687687688	9.030519803866829	9.059570933760014	9.236332417323746	9.192058390379149	9.7461	0.040213962114736684	0.0469191	0.0409567	0.0429596	0.012714560469368166	0.3277904019446365	0.31037383797559975	0.21773657200852678	0.24059480089699592	0.0418332
7.747747747747747	9.014023651157007	9.043785691615417	9.225215796807175	9.179702872648626	9.745326739753418	0.040981810689084894	0.047813834146560284	0.0416308	0.0437046	0.012747101070118585	0.33322137984797306	0.31543281449187727	0.22104531869357602	0.2443711942788473	0.0418369
7.807807807807808	8.99726	9.02775	9.213934254320932	9.167157731150533	9.74455	0.041763553647678135	0.048724648468156787	0.0423157	0.0444626	0.012779515508899107	0.3387300475654517	0.32056284207488095	0.22440008362991237	0.24820029048463693	0.041840660544277576
7.867867867867867	8.980230116635907	9.011459834371871	9.202485744592137	9.154420590793393	9.74378	0.0425594	0.049651784593747035	0.0430117	0.0452336	0.012811806328572886	0.3443168412246286	0.3257642976620582	0.2278010294473113	0.25208227238748515	0.0418444
7.927927927927928	8.962925831792099	8.994912902654113	9.190868229595623	9.14149	9.743008379327962	0.0433697	0.0505955	0.043718915446872036	0.046017962828548774	0.012843975899137305	0.349982	0.33103752473783504	0.23124829144779513	0.2560172907598258	0.0418481
7.987987987987987	8.945345267670035	8.978105766883669	9.17908	9.128360853753582	9.742238055585894	0.0441947	0.0515561	0.0444376	0.0468159	0.012876	0.3557263576061256	0.3363828311388153	0.2347419759450903	0.26000546227621585	0.0418518
8.048048048048049	8.92748	8.961035286411526	9.16712	9.115033554320094	9.741468932946676	0.045034565234646086	0.0525339	0.0451679	0.0476276	0.012907960069769488	0.3615497509384504	0.34180048675517855	0.23828215856823648	0.2640468674555185	0.0418556
8.108108108108109	8.909341525976442	8.943698332616508	9.154981422529993	9.1015	9.740700994379273	0.0458896	0.053529054943121095	0.045910137167683204	0.0484534	0.012939778766532609	0.3674526055790937	0.34729072118728904	0.24186888251816777	0.2681415485715064	0.0418593
8.168168168168169	8.890911482132877	8.926091791879543	9.142667720406022	9.087772443565068	9.73993	0.0467602	0.0545419	0.0466644	0.049293457733381785	0.012971484436755405	0.37343513844906395	0.3528537213192438	0.24550215676504497	0.27228950745685065	0.041863
8.228228228228229	8.872191432781634	8.90821	9.13018	9.073834025751538	9.739168605071196	0.0476464	0.0555728	0.0474309	0.050148081171462786	0.013003078897762699	0.37949751342884086	0.35848962881488244	0.24918195420402964	0.2764907032664726	0.041866755557582014
8.288288288288289	8.853177980836978	8.890057588839234	9.117501316601423	9.059687331416766	9.738404123913813	0.0485487	0.056621955277199994	0.048209904239537194	0.0510175	0.013034563891577854	0.3856398379969968	0.36419853755682946	0.25290820980147694	0.28074505017314755	0.0418705
8.348348348348349	8.833867749943177	8.871623802840661	9.10464	9.045330115762017	9.73764	0.049467296252500126	0.0576896	0.0490016	0.051901972316492524	0.013065941091728903	0.3918621597787744	0.36998049103831476	0.2566808186870504	0.2850524150149287	0.0418742
8.408408408408409	8.81426	8.852908189374563	9.091603356044201	9.03076	9.736878517689403	0.0504025	0.0587761	0.0498062	0.0528017	0.013097212108577783	0.3981644629694285	0.3758354796834846	0.26049963423002914	0.2894126149604084	0.041878
8.468468468468469	8.794343572285861	8.833907758952718	9.078375302750272	9.015975288217323	9.736117366296037	0.0513545	0.0598817	0.0506238	0.0537171	0.013128378493640305	0.40454666463707695	0.3817634381306851	0.26436446608893005	0.2938254150075828	0.041881750235380134
8.528528528528529	8.774123011486974	8.81462	9.064958731375155	9.000973343352221	9.735357299645077	0.0523237	0.0610067	0.0514548	0.054648214335122146	0.013159441744099176	0.411009	0.38776424248344277	0.2682750782583196	0.2982905255965522	0.041885509509789975
8.588588588588589	8.753592452342456	8.79504	9.051351831286505	8.985752218004485	9.734598306325905	0.0533103	0.062151330060041046	0.052299368238715095	0.0555954	0.0131904	0.41755007307321185	0.39383770750315045	0.272231	0.3028076000933382	0.0418893
8.648648648648651	8.732748683223363	8.775168228528845	9.037552828638068	8.97031	9.73384	0.054314743757530315	0.0633159	0.0531577	0.056559	0.013221264573882448	0.4241707435595078	0.3999835838064954	0.2762324596155772	0.30737623234242933	0.041893041592362415
8.70871	8.711588539307451	8.754999406600447	9.02356	8.954644200697667	9.733083497806495	0.055337220185901544	0.0645005	0.0540299	0.057539069519807716	0.013252	0.4308702318534042	0.4062015550241275	0.28027851112766555	0.3119959542525143	0.0418968
8.76877	8.690108907864982	8.734531434126893	9.009371623618684	8.938753315404727	9.732327663619014	0.056378069805602705	0.0657057	0.0549164	0.058536022184313787	0.0132827	0.4376480602521209	0.41249123490625733	0.284369	0.31666623329166615	0.0419006
8.82883	8.668306733787455	8.713761596164712	8.994986087053036	8.922635271066111	9.731572864767877	0.0574376	0.0669314	0.0558173	0.0595501	0.013313259900947363	0.4445036596116978	0.418852	0.288503	0.3213864702723906	0.0419044
8.888888888888891	8.64618	8.692687238560215	8.980401786698133	8.90629	9.730819093539843	0.058516147419806736	0.0681781	0.0567328	0.0605815	0.013343733062224231	0.45143636497929346	0.4252838090368279	0.2926806846990154	0.32615599682075225	0.0419082
8.94895	8.623722861039735	8.671305772514508	8.965617183601363	8.889710332957675	9.730066342586825	0.059614017637679546	0.069446	0.057663186393813404	0.0616305	0.013374112259662303	0.4584454111394079	0.4317855554272916	0.29690091520397194	0.3309740735657167	0.041912
9.00901	8.600935395033755	8.649614679261608	8.950630797013433	8.872899915525979	9.729314604472496	0.060731546472434145	0.0707352	0.0586087	0.0626974	0.013404398651482467	0.4655299281163495	0.43835670893861495	0.3011631686758275	0.33583988776512724	0.041915754681449174
9.069069069069071	8.577813865367913	8.627611514878435	8.935441208472092	8.85586	9.728563871040967	0.061869070238968114	0.072046	0.0595694	0.0637824	0.013434593373788918	0.4726889366289875	0.4449964904766819	0.3054667162078525	0.3407525519129885	0.041919558513683494
9.129129129129131	8.554355600913446	8.605293915177253	8.920047066067017	8.838574914057821	9.727814132751288	0.0630269	0.0733786	0.0605457	0.0648857	0.013464697549299857	0.4799213434474776	0.45170403364058764	0.30981076668514823	0.3457111016768864	0.0419234
9.18919	8.530558029473147	8.582659600719241	8.904447088836589	8.821057259914271	9.72707	0.0642055	0.0747332	0.061537811290635305	0.0660077	0.013494712294526019	0.487226	0.458478	0.31419446575836935	0.35071449515789355	0.0419272
9.24925	8.506418686313934	8.559706382072386	8.888640071360463	8.803300935248743	9.726317594375994	0.0654051	0.07611	0.0625459	0.0671486	0.013524638723258327	0.4946013814976672	0.4653184854901538	0.31861689518786196	0.3557616114175475	0.041931
9.309309309309311	8.481935223298862	8.536432165129892	8.872624888444058	8.785304631759509	9.725570766732007	0.0666261	0.077509	0.0635701	0.0683086	0.013554477944391644	0.5020462146771207	0.4722231989939237	0.3230770722964835	0.36085125037172444	0.0419348
9.369369369369368	8.457105418626691	8.512834956659633	8.856400500002609	8.767067142916455	9.72482	0.0678689	0.0789305	0.0646108	0.069488	0.013584231055130477	0.5095588407657382	0.4791912780667234	0.32757394977765647	0.3659821322729737	0.0419387
9.42943	8.43193	8.488912870067665	8.839965956047907	8.748587370679548	9.724079920676404	0.069134	0.0803746	0.0656681	0.070687	0.013613899132955246	0.5171375271497116	0.4862213767505588	0.33210641570010785	0.37115289819795516	0.0419425
9.48949	8.406398592365662	8.464664131394263	8.823320401847758	8.729864332202226	9.723335873517348	0.0704216	0.0818414	0.0667423	0.0719059	0.013643483229130149	0.5247803997900232	0.4933120443338682	0.3366732938608881	0.37636211085424176	0.041946348242470774
9.549549549549551	8.380517856831077	8.440087085552362	8.806463083172046	8.710897167084678	9.72259	0.0717323	0.0833311	0.0678336	0.0731449	0.013672984364980763	0.5324854392001216	0.5004617216673829	0.3412733444227212	0.3816082556536845	0.0419502
9.60961	8.35428	8.415180202490546	8.789393351690398	8.691685144668513	9.72185	0.0730665	0.0848436	0.0689423	0.0744042	0.013702403531038349	0.5402504769010816	0.5076687356258743	0.34590526485632994	0.3868897426955856	0.041954058649716464
9.66967	8.327693734527257	8.38994	8.772110670412202	8.67223	9.721109079997037	0.0744246	0.086379	0.0700684	0.0756841	0.013731741687795462	0.5480731926178206	0.5149312874417118	0.3505676912324466	0.39220490874275554	0.041957923866285024
9.72973	8.300747714657293	8.364371456156581	8.75461	8.652524299467217	9.72037	0.075807	0.0879375	0.0712123	0.0769849	0.013760999767707659	0.5559511125185516	0.522247	0.3552591997625228	0.3975520198888526	0.0419618
9.789789789789788	8.273444318552144	8.338467163249986	8.736904900773965	8.632574732930921	9.719628894174145	0.0772144	0.089519	0.0723741	0.0783067	0.013790178677580334	0.5638816088055272	0.5296149495893795	0.35997830869534286	0.402929	0.0419657
9.84985	8.245782781635837	8.312228045252692	8.718981345335557	8.612378837265453	9.718890073572158	0.0786472	0.0911236	0.073554	0.0796498	0.0138193	0.5718619010377854	0.5370316606241141	0.3647234804359484	0.4083348059001956	0.041969561134379614
9.90991	8.21776	8.285654744288811	8.700843917071586	8.591936646473952	9.718152088709873	0.080106	0.092751	0.0747524	0.0810144	0.013848302498875156	0.579889	0.5445025129700397	0.36949312386583255	0.4137666864046544	0.041973454533635046
9.969969969969972	8.189383501844835	8.258745763696709	8.682492719089076	8.571248370950316	9.717414930709595	0.0815912	0.0944023	0.0759692	0.0824007	0.013877249113513613	0.5879600102339507	0.5520195672258632	0.3742855968213037	0.41922292994556976	0.041977355307100804
10.030030030030028	8.16065	8.231497835821417	8.663927998761507	8.550314405027873	9.716678591008238	0.0831034	0.0960772	0.0772049	0.083809	0.013906119967408313	0.5960715436127055	0.5595704401100511	0.37909920867128216	0.42470149595928397	0.0419813
10.09009009009009	8.131549110197833	8.203910365281232	8.645150152793693	8.529135334179818	9.71594	0.0846431	0.0977747	0.0784594	0.0852394	0.013934915865646567	0.6042203232956905	0.5671623611715518	0.3839322229071914	0.4302002926625505	0.0419852
10.15015015015015	8.102094829291705	8.175992066899585	8.62616	8.507711941770465	9.715208333588935	0.086211	0.0994945	0.0797332	0.0866922	0.0139636	0.6124028985017281	0.5748148219965993	0.3887828597191007	0.43571718004590226	0.041989103193531566
10.210210210210212	8.072283729395874	8.147732199101672	8.606957445698432	8.486045215343697	9.714474399993923	0.0878076	0.10123908929723664	0.0810262	0.0881676	0.013992285932247458	0.6206157178075266	0.5824991034163943	0.3936492985085251	0.44124997251471526	0.041993034785826035
10.27027027027027	8.042117181466848	8.119130310720777	8.587544165994148	8.46414	9.713741252897144	0.0894333	0.10300831049490708	0.0823387	0.0896658	0.014020861629964795	0.6288551450246704	0.590202	0.3985296803064808	0.44679644133911117	0.041997
10.33033033033033	8.011596929977337	8.090194878912873	8.567920931426237	8.44199	9.713008884842782	0.0910889	0.10480085639156349	0.0836709	0.091187	0.014049365431690074	0.6371174771863823	0.5979326840585174	0.4034221101658582	0.452354	0.0420009
10.39039039039039	7.980725108296697	8.060928142777009	8.548088950654183	8.419598091389103	9.712277288535413	0.0927747	0.10661810132157112	0.0850229	0.0927313	0.014077798065591871	0.6453989648011819	0.6056924324573801	0.40832465951136426	0.45792129303552764	0.0420049
10.450450450450449	7.949504253119516	8.031323931608013	8.52805	8.396972187818978	9.711546456847751	0.0944912	0.10845981762485953	0.0863949	0.094299	0.014106160244798771	0.6536958345469166	0.6134682961757413	0.41323536861724025	0.46349502748080523	0.0420088
10.51051051051051	7.91794	8.001389097267918	8.5078	8.374111147517997	9.71082	0.0962391	0.11032518503914267	0.087787	0.0958903	0.014134452670396423	0.6620043143667854	0.6212700105296974	0.41815224928938743	0.46907314899850094	0.0420128
10.57057057057057	7.88603	7.9711230431154005	8.487355239069123	8.351017298705193	9.710087059476457	0.0980186	0.11221652998825495	0.0891995	0.0975053	0.014162676030128704	0.6703206607450503	0.6290929715934255	0.4230732879269252	0.47465326090274435	0.042016797772347014
10.630630630630632	7.853779171236041	7.9405333685147514	8.466703878846518	8.327693210873612	9.709358480203308	0.0998302	0.11413526942634021	0.0906324	0.0991443	0.014190830999090739	0.6786411878147115	0.6369242593780403	0.427996	0.48023294716582615	0.0420208
10.690690690690689	7.821196041955111	7.909619875827124	8.445852484882995	8.304141699572886	9.708630638352346	0.10167428644625566	0.11608130133663049	0.0920858	0.10080725230848964	0.014218918240329574	0.6869622976033288	0.6447497285657243	0.43292	0.48580977933330155	0.0420248
10.750750750750749	7.788283004665626	7.878384553873805	8.424803359493653	8.280365830553517	9.707903527431398	0.10355105439574963	0.11805412584707141	0.09356	0.1024944413868422	0.0142469	0.695281	0.652569	0.4378409154090712	0.49138132402178325	0.0420288
10.810810810810812	7.755045210306164	7.8468357682313865	8.40356	8.25637	9.707177141060221	0.10546076530036769	0.12005297111021522	0.095055	0.1042059500364356	0.0142749	0.7035924951678552	0.660401	0.4427580856919673	0.49694514864457023	0.0420328
10.870870870870869	7.721488244022571	7.81498	8.382122035015705	8.232154555188988	9.706451472965236	0.1074035738300193	0.12208027764327317	0.0965708	0.10594187189362964	0.014302780050598832	0.7118950951079679	0.6682363336318977	0.4476689787792408	0.5024988374654353	0.0420368
10.930930930930929	7.687618110847326	7.782813411085837	8.360494861007298	8.207726666936939	9.70573	0.10937956083747385	0.12413676295961487	0.0981076	0.10770226127781019	0.014330602777212879	0.7201853529305495	0.6760511812703948	0.45257050293921075	0.5080402058251496	0.042040878984249505
10.990990990990989	7.653441215462649	7.750341927364848	8.33868	8.18309	9.705002267019818	0.11138873019607654	0.12622393068580293	0.0996649	0.10948724081862292	0.014358360918702583	0.7284605285980909	0.683839	0.45747620998085287	0.5135697528310308	0.042044925505317673
11.051051051051052	7.618964336320717	7.717581252569747	8.31669	8.158246295913957	9.70428	0.11343100694875916	0.12834142048789016	0.10124562820689922	0.11129731426654593	0.014386055071255417	0.7367181122508716	0.6916160278869824	0.4623764306242701	0.5190854456127421	0.042049
11.111111111111109	7.58419	7.684537993303513	8.294495500767972	8.133198300243302	9.703555861401579	0.11550623671502337	0.1304876380483354	0.10284610411051584	0.11313101126697431	0.014413685820903148	0.744956	0.6993899723659012	0.46725158716099946	0.5245788319267983	0.042053048045897753
11.171171171171169	7.549139417185269	7.651213943871432	8.272128338692768	8.107953044448871	9.70283	0.11761418614617276	0.13266468360612393	0.10446576286975721	0.11498838653776731	0.014441253743810613	0.7531716460614695	0.70714	0.4721249871215423	0.5300608134665603	0.042057124339344505
11.231231231231229	7.51381	7.617609636514135	8.2496	8.082519938483244	9.702112209404865	0.11975454434731302	0.13487259764239704	0.1061073821662354	0.11687050882966554	0.014468759406466266	0.7613637512819355	0.7148513196754631	0.476993	0.5355233706946286	0.0420612
11.291291291291289	7.478203757794163	7.583735074109452	8.226892909294065	8.056900806025004	9.701391401802663	0.1219269250794658	0.13711007523345992	0.10777139376177544	0.11877731472140236	0.014496203365904377	0.7695305550630105	0.7225350549845111	0.4818360062389148	0.540958	0.0420653
11.351351351351349	7.442339289280776	7.549598826307896	8.204020958559706	8.031098643931314	9.700671265718206	0.1241308696549437	0.13937941019213684	0.10945650959824392	0.12070796341787195	0.014523586169985836	0.7776706647869227	0.7301826471551426	0.4866506942678795	0.5463617965970408	0.0420694
11.411411411411411	7.406221320696085	7.51522	8.180987358735354	8.005117797425141	9.69995	0.12636585044419657	0.14167799621493357	0.11116186990742706	0.12266180670346802	0.014550908357601668	0.7857828634914735	0.7378231525516686	0.49143935915587045	0.5517327834576703	0.042073532881911596
11.471471471471471	7.36986	7.480587501198232	8.157799497415882	7.978973702165818	9.69923	0.12863127493412396	0.14400927843331665	0.11288725146457727	0.12463880859544724	0.014578170458846329	0.7938660834916361	0.7454086626352577	0.4962032274412761	0.5570916303458806	0.0420777
11.531531531531535	7.3332581681270455	7.445726427099054	8.134462608221773	7.9526572956169606	9.698514832368568	0.13092649023270567	0.1463665466139724	0.1146325844889952	0.12663846049154057	0.014605372995209866	0.801919	0.7529745076419633	0.5009422029465678	0.5624039919551999	0.0420818
11.591591591591591	7.296429679061187	7.410618529413665	8.110981435598804	7.926192400059039	9.697797328533076	0.13325078794969145	0.14875634057860115	0.1163976489115478	0.12865864465909557	0.014632516479825301	0.8099418892007311	0.7604608856225145	0.5056545178693275	0.5676969222514892	0.042086
11.651651651651651	7.259380995798595	7.3753143789486515	8.087360447996275	7.899569973843403	9.697080469677164	0.13560340931122278	0.1511718091125988	0.11818206903357001	0.1307014133758244	0.014659601417610532	0.8179328225829965	0.7679585984088527	0.5103368860956357	0.5729440417295848	0.042090113485518735
11.711711711711711	7.222120336189224	7.339784078049493	8.0636	7.872806900808011	9.696364250710246	0.1379835503526082	0.15361784012304028	0.11998550445935825	0.132763	0.014686628305464557	0.8258914145824091	0.775391	0.5149864945494317	0.5781578526388927	0.042094286572601024
11.771771771771775	7.1846558055092755	7.304047229241131	8.039714664729505	7.8458997443772205	9.695648666609717	0.14039036706380126	0.15608971555581616	0.1218077165547738	0.13484620264384964	0.014713597632466161	0.8338169087255013	0.7827738282670982	0.5196029568838775	0.5833339402684036	0.0420985
11.831831831831831	7.146995370729688	7.268137140972172	8.015703278711522	7.818865409650168	9.694933712419484	0.14282298028804327	0.15858853190329178	0.12364822459505125	0.13694660394427882	0.0147405	0.8417085325818069	0.7901483346350625	0.5241874139406952	0.5884698258487085	0.0421027
11.891891891891891	7.10915	7.232005324533186	7.9915777527044884	7.791712343963772	9.694219383248232	0.14528048025786117	0.1611164351211596	0.125506	0.13906672817288848	0.014767365522109239	0.849565	0.7974209733878502	0.5287435271368248	0.5935841506613413	0.0421069
11.951951951951951	7.071117849379807	7.195715136702275	7.9673440582817285	7.76444	9.693505674267822	0.14776193062235085	0.16366439034538507	0.12737973297099037	0.141201	0.014794165025201247	0.8573868910741891	0.8046857859041386	0.533271	0.5986443861477885	0.0421111
12.012012012012011	7.03292	7.159244475306453	7.943001987943711	7.737051783698076	9.692792580711771	0.15026637186056896	0.16623784253929322	0.12926789390775065	0.14335170721756024	0.014820908848647184	0.8651718520608198	0.811889	0.5377572616840212	0.6036710371708419	0.042115326734175264
12.072072072072071	6.994548105308188	7.122629984025513	7.918550289412623	7.709549550207178	9.692080097874351	0.15279282404076153	0.16883440167726982	0.1311715695218577	0.14551806664506647	0.014847597444685327	0.8729193782329299	0.8190759442757487	0.5422012934923617	0.6086391160808254	0.0421196
12.132132132132131	6.956021689897113	7.085840181865793	7.894009839348672	7.681969292846502	9.691368221108505	0.15534028888045956	0.1714570022233232	0.13309	0.1476973591439631	0.014874231258737842	0.8806284163668959	0.8261843721270465	0.546614	0.6135987998084274	0.042123827027969935
12.192192192192195	6.917343490824465	7.04891	7.869378915757794	7.654272382585426	9.69066	0.15790775113334632	0.17409698023402712	0.13501900659984048	0.14988861852842955	0.014900810729391598	0.8882978444052017	0.8332485393574081	0.5509871664917938	0.6184808487128636	0.0421281
12.252252252252251	6.878520213705495	7.011835341361193	7.844646065731478	7.626501245565358	9.689946267490868	0.16049417933361973	0.17675959171607217	0.13696191770923996	0.1520919626826493	0.014927336288657741	0.8959264752244116	0.8402653308215763	0.5553075208467798	0.6233429824329474	0.0421324
12.312312312312311	6.839558389817865	6.97462	7.819846345203091	7.5986432874125605	9.689236181627745	0.16309852599851316	0.17944131177690564	0.13891746634633967	0.15430522605453068	0.014953808362079662	0.9035130628903183	0.8472201118318887	0.5596063875089529	0.6281527590651182	0.0421367
12.372372372372372	6.800464384274465	6.937287461654249	7.794974371158729	7.570703673538143	9.68853	0.16571972736215831	0.18214133259032536	0.14088082426258236	0.15652665722359083	0.014980227368748003	0.9110563106958728	0.8541268408952308	0.5638671705578602	0.6329151054884187	0.042141
12.432432432432432	6.761244403738542	6.89983	7.770024289128301	7.542699282464087	9.687817769669996	0.16835670280659654	0.18485973633280586	0.1428542518975546	0.15875757166167503	0.0150066	0.9185548801572025	0.8609773418094254	0.5680808041080653	0.6376431594723886	0.0421453
12.492492492492492	6.721904502997589	6.862257355670711	7.745007821722674	7.51462	9.687109434881435	0.1710083540666972	0.18759358214452293	0.144835	0.160993	0.015032907827500101	0.926007	0.8677739795913977	0.5722513939665528	0.6423077863131836	0.0421496
12.552552552552552	6.682450589197363	6.824583557885053	7.719919275643603	7.486483395861591	9.686401675175256	0.17367356443249435	0.1903427922429843	0.14682521384672056	0.1632358605003604	0.015059170087238827	0.9334124745602262	0.8745195888758095	0.5763765732064428	0.6469468724972389	0.042154
12.612612612612612	6.642888424098891	6.786806749104801	7.694794564122003	7.458275560039425	9.68569	0.1763511980242834	0.193108	0.14881971607061437	0.16548122144868513	0.015085380895631259	0.9407686898329152	0.8812047956021727	0.5804800209012639	0.6515134328194132	0.0421583
12.672672672672672	6.60322	6.7489314371254325	7.669593634858021	7.43003	9.684987864174861	0.17904009923430025	0.1958874572730348	0.15081971342610248	0.16773099300677727	0.015111540641796423	0.9480746184577733	0.8878277511259701	0.584517	0.6560565727938489	0.0421627
12.732732732732732	6.563461662819817	6.7109663511256965	7.644350345473068	7.401720421529112	9.684281804582149	0.18173909232303478	0.1986790039037599	0.15282437760964818	0.1699821425436904	0.015137649709002853	0.9553288220230259	0.8943879419647791	0.5885177596967699	0.6605264988613786	0.0421671
12.792792792792792	6.523607865682384	6.672916413139679	7.61906	7.3733760227297225	9.683576303472151	0.18444698105551563	0.20148184964260654	0.15483336833484304	0.17223438808451644	0.015163708475177512	0.9625298526539096	0.9008856670744705	0.5924844044935248	0.6649652705093776	0.042171502374119506
12.852852852852855	6.483667416558208	6.634789944731733	7.593728459073507	7.344983979302741	9.68287	0.18716254817857508	0.2042949175764641	0.15684175062885503	0.17448581817301348	0.0151897	0.9696762550371705	0.9073221550118062	0.5963887344870548	0.6693365335794885	0.0421759
12.912912912912915	6.4436453574838035	6.596588603576908	7.56836	7.316556848273173	9.682166960606256	0.18988455457140518	0.20711767076486193	0.15885492562891482	0.1767371341587765	0.015215676588051456	0.9767665707673762	0.9136921221898975	0.6002590362192438	0.67367	0.0421803
12.972972972972975	6.403546592249129	6.55832	7.542953374305024	7.288088532717734	9.681463110911912	0.19261173805411183	0.20994931619290386	0.1608660551199346	0.17898386522134066	0.015241586663389964	0.9837993459114258	0.9199993871789103	0.6040793644036196	0.677929	0.0421848
13.033033033033036	6.363375887959417	6.519987674336841	7.517511233236047	7.259607895522102	9.680759803822715	0.19534281215245278	0.2127874846432238	0.16287682154705338	0.18122900667365885	0.015267447894878243	0.9907731408390381	0.9262420693514604	0.6078452943047133	0.6821625425338356	0.042189252403083764
13.093093093093096	6.323137872257917	6.4816	7.492049572568986	7.23107	9.680057035474126	0.19807646539034376	0.21563178016483894	0.1648878548206261	0.18346847149244955	0.015293260634026397	0.9976865391972789	0.9324130454036249	0.6115774187386585	0.6863053771966553	0.0421937
13.153153153153156	6.282837023823142	6.443148237204703	7.466551241593525	7.20254	9.679354802043456	0.20081136174483663	0.2184821923672123	0.16689359121991776	0.18570194754527106	0.015319025226988513	1.0045381521279468	0.938511	0.6152400901292632	0.6904221165241737	0.0421982
13.213213213213216	6.2424776557565105	6.404653947111861	7.441044604888266	7.173976322002446	9.678653099747427	0.2035461426623028	0.2213373150482237	0.168898	0.18792871465653324	0.015344742015096198	1.0113266147911906	0.9445388726790834	0.6188688748115695	0.6944567673925937	0.0422027
13.273273273273276	6.202063894411036	6.366117038889997	7.415514995091567	7.145406544958919	9.677951924840725	0.20627943068949667	0.22419460521761966	0.1708966869464704	0.19014843881029383	0.015370411335039781	1.018050574221576	0.950498	0.6224394870560808	0.6984554179924803	0.0422072
13.333333333333336	6.161599658259511	6.327538963847223	7.389962576983229	7.116805324838386	9.677251273616358	0.2090098344833262	0.2270533768001858	0.17289137727850468	0.19235781550320125	0.015396033518481575	1.0247086691295295	0.9563791857569598	0.6259529995051853	0.7023642822336493	0.0422118
13.393393393393396	6.12109	6.288924367730082	7.364415817183311	7.088220091877026	9.676551142405641	0.21173595485334587	0.2299140831615049	0.17487745957678616	0.19455799225218742	0.0154216	1.031299502787332	0.9621816071029567	0.6294226300388104	0.706244	0.042216324353878794
13.453453453453456	6.080534314250782	6.250281061809831	7.338845509612149	7.059608409404416	9.67585	0.21445639151469523	0.23277394915852753	0.17685923413321492	0.19674670805952632	0.015447137779144682	1.0378216100485316	0.9679111819519012	0.632831	0.7100324906227058	0.042220890611455904
13.513513513513516	6.039939921746184	6.211609664728957	7.3132790020017735	7.031009106549896	9.675152425527012	0.21716975029372013	0.23563176012841922	0.17883056911121312	0.1989246934949164	0.015472620496449967	1.0442734193512588	0.9735593837389048	0.6361875308882481	0.7137819655105028	0.042225472826580186
13.573573573573576	5.999308517682076	6.172915770078026	7.287701217149764	7.002395354547813	9.674453832698918	0.21987465059039454	0.23848781528053942	0.18079436549842823	0.20108763994743117	0.015498057357581531	1.0506532108152404	0.9791270311540952	0.6394822677409193	0.7174400678813021	0.0422301
13.633633633633636	5.958642995837164	6.1342059895308045	7.262139181188148	6.973803205396739	9.673755745563206	0.2225697328249647	0.2413393595326773	0.18274681553860625	0.20323881183881945	0.015523448671390707	1.0569590726429061	0.9846169604573132	0.6427286302120075	0.7210589550970876	0.0422347
13.693693693693696	5.91795	6.095482099743469	7.236564622169584	6.945205151612935	9.673058160625812	0.22525366537296665	0.24418599759522713	0.18469080559795648	0.20537299004081014	0.015548794742398219	1.0631888600048762	0.9900232766341748	0.6459086050381526	0.724588	0.042239316958106544
13.753753753753756	5.877220674617556	6.05675	7.211007081154702	6.91662	9.67236	0.22792515024133744	0.24702635455557717	0.18662073266133541	0.207494	0.015574095870741355	1.0693401630383383	0.9953473445837451	0.649032	0.7280666940335181	0.042244
13.813813813813814	5.836469342223518	6.0180110108065685	7.185454115455537	6.888054191044444	9.671664483535757	0.2305829267158564	0.24985903012310956	0.18854047824267745	0.209596	0.015599352352344182	1.0754102921122548	1.0005826241732019	0.6520957135844323	0.7314610098707437	0.042248629386916994
13.873873873873874	5.79569	5.979268620279841	7.159916666380846	6.859500991669649	9.670968384554422	0.2332257726176156	0.25268338855151506	0.1904450770393773	0.2116829962968402	0.015624564478748812	1.0813962875841843	1.0057236764268138	0.6550962346021815	0.7347957806637277	0.0422533
13.933933933933934	5.754900502481903	5.940526093890503	7.134393741594447	6.830972367371052	9.670272774116045	0.23585250359519086	0.2554986676557521	0.19233781491705396	0.21374867393853084	0.0156497	1.087294956417708	1.010766963640322	0.6580392784053851	0.738054	0.042258009904916266
13.993993993993994	5.714089158354164	5.9017903120623085	7.108883903033932	6.802455971756928	9.669577648884513	0.23846197170781988	0.2583042126779082	0.1942139387326936	0.21579883268410516	0.0156749	1.093102929659435	1.015712876825834	0.6609104943789932	0.7412390218559313	0.0422627
14.054054054054054	5.673264395331397	5.863068108199695	7.083405190965949	6.773981506779466	9.668883005552958	0.24105306491984993	0.26109893253418015	0.19607592050842426	0.21782588974538897	0.0156999	1.0988167259829398	1.0205614276399584	0.6637296215740925	0.7443572298472533	0.0422675
14.114114114114114	5.632429991963536	5.824362845746333	7.057935615928484	6.7455154674255935	9.668188840843191	0.24362470874797468	0.2638816225118814	0.19792121534682752	0.21983538370233488	0.015725	1.1044328025792238	1.0253081332542937	0.6664712631941363	0.7473893331988997	0.042272211583035964
14.174174174174174	5.591590050925411	5.78568	7.032507318883956	6.717106157669483	9.6675	0.2461758702286645	0.26665151551179594	0.1997492840215715	0.22182124094265354	0.01575	1.1099475802025016	1.0299436748331252	0.669159	0.7503635008590595	0.042277
14.234234234234235	5.550748987128743	5.747010035754498	7.007093938197317	6.688705132399556	9.666801934319242	0.24870556314311104	0.2694084102102443	0.2015609513465332	0.22378698076706113	0.015774921604192665	1.1153574430505215	1.034464649862696	0.6717730432603665	0.7532407294722459	0.0422818
14.294294294294295	5.509911497133723	5.70838	6.981720557124591	6.660370926082122	9.66611	0.25121285268854615	0.27215159374523257	0.20335274524046953	0.22572904725396084	0.0157998	1.1206587289577459	1.0388749181458674	0.6743233372223176	0.7560658805538839	0.042286574892836465
14.354354354354355	5.469082519419132	5.6697759089496325	6.9563802646058575	6.632050571565386	9.665416903643816	0.2536968578066595	0.2748797522842342	0.2051273297034134	0.22764836602965186	0.015824698376905876	1.1258477338390196	1.043173670491459	0.6768094888566468	0.758788	0.0422914
14.414414414414413	5.428267195108624	5.631211868974572	6.93107	6.603802034823252	9.66473	0.2561567500469776	0.27759204753800526	0.20688131647952512	0.2295440801325761	0.015849523771051286	1.1309207522930316	1.047352220199366	0.6792206640933599	0.7614585500084123	0.0422962
14.474474474474475	5.38747	5.592686653404345	6.905811226175843	6.575576668985572	9.664033723582662	0.25859174884366826	0.28028832993121217	0.20861539129457687	0.23141476764413643	0.0158743	1.135874164750392	1.051408636969291	0.681572	0.7640243715089328	0.042301105105170066
14.534534534534535	5.346698886891735	5.554208279831714	6.880583983480119	6.547425908791268	9.663342819756814	0.26100111421868044	0.2829677400965113	0.2103296003594422	0.2332616965964615	0.015899049838379496	1.140704563240689	1.0553468762779261	0.6838493867372423	0.7665375569980935	0.042306
14.594594594594595	5.305956906680191	5.515778857192216	6.855405718897221	6.519307781101104	9.662652369303608	0.2633841389405454	0.2856291389299314	0.21202157240220865	0.23508194499000806	0.015923751005916597	1.145408889323664	1.0591633274581826	0.6860587736688933	0.768946	0.0423109
14.654654654654655	5.265250500952974	5.477399470558842	6.830277008506123	6.491268072486309	9.661962369180229	0.2657401424303386	0.28827206753130086	0.21369268866678712	0.23687788192251902	0.0159484	1.1499845502410342	1.0628534448710216	0.6882024591213207	0.7713003017651865	0.042315807667473164
14.714714714714715	5.22459	5.439075758741283	6.8051926697619285	6.463267793181353	9.661272816367111	0.26806846792679934	0.2908958918350022	0.21534161779067781	0.23864623442114435	0.015973030817628724	1.1544294889646642	1.0664197392318127	0.6902731996250725	0.7735506591451654	0.042320747790279264
14.774774774774775	5.183966617714325	5.400811266091572	6.780164434387456	6.4353526377418975	9.660583707867335	0.2703684830731834	0.29349954361648517	0.21696765077824434	0.24038920231536698	0.0159976	1.158742205295484	1.0698627368747688	0.6922769788479334	0.7757448290103511	0.042325707901561385
14.834834834834835	5.1434	5.362607892116879	6.755189753106504	6.407479988894126	9.659895040706852	0.27263958306983704	0.2960821486311777	0.21857114256115626	0.24210454874726728	0.0160221	1.162921743548477	1.0731818882808821	0.6942122496231501	0.777836	0.042330688217638426
14.894894894894895	5.102889649000305	5.324468870397294	6.730270614282648	6.379701247878744	9.659206811933796	0.27488119537272265	0.29864278271963346	0.22015117670213113	0.2437927489875965	0.016046647747913676	1.1669676671507914	1.0763794340659545	0.6960780868640272	0.7798697826436708	0.0423357
14.954954954954955	5.062440495453496	5.286396999448315	6.705410883422402	6.351967023865164	9.658519018617428	0.2770927856447028	0.30118033420463525	0.22170752771619154	0.24545425076784055	0.0160711	1.170880030561135	1.0794579339291437	0.6978763529623556	0.7818043082083611	0.042340710342721716
15.015015015015015	5.02206	5.248394392620766	6.680611165563383	6.324330959895234	9.65783	0.27927386551620054	0.303694	0.22323992805182127	0.24708623721345704	0.0160955	1.1746593444884317	1.0824198421380695	0.699607	0.7836757460549302	0.042345752597848965
15.075075075075073	4.981739424806953	5.210463073877419	6.655873456125917	6.29675	9.657144726737009	0.28142400303035375	0.30618163158648853	0.22474800216420304	0.24869280152758028	0.016119906779644266	1.1783065210315558	1.0852680999846436	0.7012701504488019	0.7854604099708906	0.0423508
15.135135135135135	4.941492741583594	5.172604870994617	6.631199293897116	6.269256357535901	9.65646	0.2835428361718407	0.30864303098230145	0.22623148270658136	0.2502682594253038	0.016144247947165218	1.1818227873703875	1.0880058347897086	0.7028670346176108	0.7871679209514711	0.0423559
15.195195195195195	4.901317373436029	5.134821392929013	6.606589996924882	6.2418444121868095	9.655772142031887	0.28563	0.31107667521041454	0.2276901018854863	0.251818	0.016168550214029756	1.185209566035116	1.0906361964214115	0.7043982449263458	0.788807	0.042361
15.255255255255255	4.8612137928028005	5.097114110808054	6.582046800753178	6.214499590275436	9.655086482756692	0.2876855868979181	0.3134813871358316	0.2291236167578846	0.25333747036466264	0.016192813787958425	1.1884683315399207	1.09316	0.7058647061188583	0.7903578606466314	0.0423661
15.315315315315313	4.821181689812388	5.059484397888515	6.557570799946389	6.187253375710974	9.654401241777627	0.28970927200110547	0.3158560187014806	0.23053181096153677	0.2548277292230244	0.016217038873149122	1.191600463386608	1.0955874710792843	0.7072674713076469	0.7918454092286434	0.042371284980355015
15.375375375375375	4.781220171873389	5.02193	6.5331629562552145	6.160080408856677	9.65372	0.291701	0.3181994645306604	0.23191449635694547	0.2562908851965384	0.016241225670728637	1.194607122420665	1.0979147015199382	0.7086077201740236	0.7932585377515082	0.0423765
15.435435435435435	4.741328085773826	4.984462817316786	6.508824079299577	6.132988936917882	9.65303	0.29366156920875314	0.32051067276294143	0.2332715177748398	0.25772387666492186	0.016265374378474577	1.1974891816219204	1.100147198883811	0.7098867392880349	0.794595	0.042381652209206415
15.495495495495494	4.701504452979709	4.947073383562329	6.484554804605319	6.1059918067120496	9.652348000765889	0.29559062562399313	0.3227886523879951	0.23460275779535483	0.25912760420756636	0.016289485191067574	1.2002472418658343	1.102288145520838	0.7111058920583715	0.7958696121541771	0.0423869
15.555555555555555	4.661748976063908	4.909766399105274	6.460355578929416	6.079075767172355	9.651664405207415	0.29748868745447793	0.3250324778681786	0.2359081414028485	0.26050312285998906	0.016313558299918488	1.20288	1.1043407763271753	0.7122665846688822	0.7970765224105679	0.0423921
15.615615615615615	4.622062524344815	4.872542966489104	6.436226661630558	6.052243935650787	9.650981214149112	0.2993560464310309	0.32724129240090655	0.2371876398973895	0.26184920610250406	0.0163376	1.2053932416727722	1.1063083873123936	0.7133702339606681	0.7982168192098249	0.0423974
15.675675675675675	4.58245	4.835404141623568	6.412168146695916	6.0255015449990905	9.650298424881832	0.3011929029967541	0.32941431131655186	0.23844127360036638	0.26316611262573963	0.016361592155810786	1.2077825905577244	1.1081943233935003	0.7144182441995863	0.799297	0.0424027
15.735735735735734	4.542907715941939	4.798350929563173	6.38818	5.998845345335795	9.649616034712347	0.3029993035460914	0.3315508264873357	0.23966911259947152	0.2644543034910124	0.0163856	1.2100513176311385	1.1100019492593398	0.7154119986597819	0.8003174930843735	0.042408
15.795795795795796	4.503448527533762	4.761384277742634	6.364262129779121	5.972275290655666	9.648934040962047	0.3047751047094651	0.33365021233557934	0.24087127434558048	0.26571371725222287	0.016409477413412362	1.2122017555670848	1.1117346103112915	0.7163528708866999	0.8012805938703709	0.042413308691789345
15.855855855855856	4.4640760916416244	4.724505067843798	6.340414398286811	5.9457918777754815	9.648252440967628	0.30651997473861864	0.3357119329825627	0.2420479167167284	0.26694451662091373	0.0164334	1.2142371044299765	1.1133955908110882	0.7172422578491864	0.8021887273102716	0.0424187
15.915915915915914	4.424797206677883	4.687714109127711	6.316636699303389	5.919394709893878	9.64757	0.30823342821430144	0.33773554937878364	0.24319922668151384	0.26814692100293985	0.016457215489435403	1.216161364362029	1.1149880751315897	0.7180816287051613	0.803044	0.0424241
15.975975975975974	4.385619122894221	4.651012136167073	6.292928961837482	5.893083443381349	9.646890411664408	0.3099148788838391	0.3397207248829754	0.24432540772862502	0.2693211496857178	0.016481	1.2179791957090051	1.116515117337816	0.7188725693043658	0.8038487740622549	0.0424295
16.036036036036037	4.346549580268016	4.614399812865066	6.269291157990852	5.86686	9.646209977099197	0.3115636928665382	0.3416672275875233	0.2454266708351109	0.2704674524574593	0.016504807750204853	1.2196957565638304	1.1179796237433788	0.7196168001375767	0.8046049733471519	0.0424349
16.096096096096097	4.307596920875138	4.57788	6.245723291211776	5.840717074525936	9.645529925776662	0.31317923091913724	0.34357492852971083	0.2465032313184236	0.27158610528499666	0.0165285	1.2213165447955432	1.1193843509718513	0.7203161615489708	0.8053147369416294	0.042440356350199084
16.156156156156158	4.268770123955794	4.541446480943702	6.222225376978846	5.814661110827578	9.644850255102254	0.3147608780668944	0.3454437961676473	0.24755531011849716	0.2726774070615251	0.016552255511740763	1.2228472458055615	1.1207319178074329	0.7209725790288934	0.8059800764192989	0.0424458
16.216216216216218	4.230078689656592	4.505106551580337	6.198797424827878	5.788689385993718	9.644170962492542	0.3163080642273502	0.3472738889110894	0.24858313677910754	0.2737416761404761	0.016575925602842115	1.2242935822459826	1.1220248241606063	0.7215880254181287	0.8066029563728374	0.042451353744755026
16.276276276276278	4.191532417728272	4.468858455854784	6.175439427452082	5.762801518956589	9.64349	0.31782027892310494	0.34906534771396014	0.24958695225278113	0.27477924546854693	0.016599560039836498	1.2256611739528276	1.1232654689693538	0.7221644894793213	0.8071853170046099	0.0424569
16.336336336336338	4.153141194913617	4.432702680763795	6.152151359389827	5.736997207635047	9.642813501198475	0.31929707966494936	0.3508183900414313	0.25056701081066823	0.2757904576926623	0.016623158973121083	1.2269554242226757	1.1244561605548535	0.7227039524984167	0.8077291007456997	0.0424625
16.396396396396398	4.114914885862486	4.3966397018025205	6.128933185101846	5.711276240401983	9.642135327407951	0.3207380927634788	0.35253330529342414	0.2515235810646402	0.2767756620551633	0.016646722549860105	1.2281814381394363	1.1255991175199882	0.723208	0.808236	0.042468048334202854
16.456456456456458	4.076863360258193	4.360669983733841	6.1057848757069815	5.685638482339592	9.641457521469732	0.322143	0.3542104512600719	0.25245694619046966	0.27773521407946067	0.016670250914070636	1.229343963186406	1.1266964618149495	0.7236796644763014	0.808709	0.0424737
16.516516516516518	4.038996630328797	4.324793981364723	6.082706433180239	5.660083844501213	9.640780080858514	0.32351156638092027	0.3558502508409398	0.2533674034645955	0.2786694776127892	0.016693744206599845	1.230447337611286	1.127750207895179	0.7241197036689616	0.8091487615393578	0.0424793
16.576576576576578	4.001325030120064	4.28901	6.059697921009335	5.634612249444281	9.640103003058726	0.3248435581629095	0.357453	0.2542552632149304	0.27957882799197686	0.0167172	1.2314954421442255	1.1287622515038136	0.7245303034714067	0.8095581012789347	0.042485
16.636636636636638	3.963859329292161	4.253324909977323	6.036759501678136	5.609223602553626	9.639426285564955	0.3261388134177818	0.35901980770551956	0.25512084726079026	0.2804636552974542	0.0167406	1.2324916656194884	1.129734361107827	0.7249132142327838	0.8099388313332159	0.0424907
16.696696696696698	3.9266106432615255	4.217732734384041	6.013891484021466	5.583917773302693	9.638749925881674	0.3273972124115602	0.36055070359991837	0.25596448695606944	0.2813243671404612	0.016764	1.2334389014420237	1.1306681741098652	0.7252701131225453	0.8102928975700687	0.0424964
16.756756756756758	3.8895900010455153	4.18224	5.991094389235121	5.558694587469576	9.638073921522546	0.3286187121643427	0.362047	0.2567865209196846	0.28216139076565977	0.0167874	1.2343395871645588	1.1315652003228998	0.7256025920556588	0.8106221790889756	0.042502183457816214
16.816816816816818	3.8528074892584043	4.1468354244653876	5.968369053125533	5.533553830028162	9.637398270009236	0.32980340438529837	0.3635079363235359	0.2575872925855409	0.28297517436613084	0.016810689300258586	1.2351957851501452	1.1324268342787807	0.7259121385398709	0.8109284672927533	0.042507973223679274
16.876876876876878	3.816271062510396	4.111531296129193	5.945716790539545	5.508495257980895	9.636722968872384	0.3309516020235489	0.3649356636875007	0.2583671479425522	0.28376618746713556	0.016833974941235678	1.2360092905678892	1.1332543765056233	0.7262001040831295	0.8112134479054034	0.0425138
16.936936936936938	3.779985454834836	4.076324258899592	5.923139631919934	5.483518621664702	9.636048015650722	0.3320639169191977	0.3663304263058639	0.2591264340714898	0.28453492021589744	0.0168572	1.2367817497651763	1.1340490595874884	0.7264676591713782	0.8114786875065881	0.0425196
16.996996996996998	3.7439519017177965	4.041214937698848	5.9006405638867445	5.458623691893436	9.63537	0.33314125712647563	0.36769295363135834	0.2598654974545909	0.28528188150864237	0.016880443810616316	1.2375147722608795	1.1348120716767658	0.7267157570446248	0.8117256258539626	0.0425255
17.057057057057058	3.7081689758165584	4.006204028848364	5.878223653708384	5.433810289503319	9.634699143145639	0.3341847050340555	0.3690239713885784	0.2605846732823316	0.28600759603585046	0.016903627265315625	1.2382100163070109	1.1355445708699792	0.7269451603458803	0.8119555745905664	0.042531432604173594
17.117117117117118	3.672633799279148	3.97129	5.855894058864923	5.409078313671863	9.63403	0.33519534864725115	0.3703241967349807	0.2612842501360311	0.2867126004711567	0.0169268	1.2388692186544104	1.136247688651888	0.7271565713940512	0.81217	0.042537374389710815
17.177177177177178	3.637342536593862	3.9364806860282893	5.833657949036976	5.38443	9.633351632952118	0.3361742005968217	0.3715943361112072	0.26196440790440334	0.2873974391537719	0.0169499	1.2394941381023805	1.1369225254583766	0.7273508570288608	0.8123691428465878	0.0425433
17.237237237237238	3.6022900067109744	3.9017701602974566	5.811522189399089	5.359858768353664	9.632678382645718	0.33712225809917434	0.37283508449540126	0.2626251550524363	0.288063	0.016973	1.2400864121663964	1.1375701432872343	0.7275293207252578	0.8125548113146723	0.0425494
17.297297297297302	3.56747	3.867161918580466	5.789493505217251	5.335371574886532	9.632005465637588	0.3380406323275651	0.37404712487821257	0.2632663249553468	0.28870880855955244	0.016996023698471585	1.2406473790624781	1.138191559514544	0.7276938914148353	0.8127276162766197	0.0425554
17.35735735735736	3.5328724342731177	3.832657336939415	5.767576898243257	5.310966576994422	9.631332879513018	0.3389306291875289	0.3752311274907089	0.26388771127186506	0.2893364276223036	0.017019038957252645	1.2411779480307308	1.1387877441211793	0.7278469890357129	0.8128883770198687	0.042561460980741796
17.41741741741742	3.49849	3.798258019650567	5.745773595343285	5.286644304272564	9.63066	0.33979371210662856	0.37638774875985836	0.2644893428370653	0.28994605061156575	0.017042020862739277	1.2416785777117374	1.1393596207766408	0.7279909843324174	0.8130378588216877	0.0425676
17.477477477477482	3.464323262352352	3.76397	5.724079918179197	5.262405421765971	9.629988690282374	0.340631	0.3775176305098327	0.26507171490463066	0.29053820075174114	0.017065	1.2421493733635622	1.1399080710447786	0.7281276787835881	0.8131767875833494	0.0425737
17.53753753753754	3.4303649495844692	3.729782862622735	5.702488792111405	5.2382507257386655	9.629317082372774	0.3414449804282652	0.37862139987904375	0.2656357665549372	0.29111338887854893	0.0170879	1.242590305189818	1.1404339403357218	0.7282582720731442	0.8133058629190824	0.0425799
17.597597597597602	3.3966194995029486	3.6957115863737613	5.680993250265226	5.214181139496191	9.62865	0.34223563106150373	0.3796996697083495	0.26618263549019455	0.2916721122520369	0.017110767309066844	1.2430015895796092	1.1409380439405896	0.7283836309062964	0.8134257691365794	0.0425861
17.65765765765766	3.3630920204593684	3.6617548889193405	5.659588880316284	5.190197710699309	9.627974827982394	0.3430039920989135	0.3807530382723277	0.2667134049073382	0.29221485404092284	0.0171336	1.243384250966507	1.1414211718610432	0.7285044824196398	0.8135371834326379	0.042592319188069445
17.71771771771772	3.32979	3.627916304129192	5.638273822086252	5.166301611939701	9.627304176720719	0.3437502060360384	0.38178208799400926	0.2672289876664983	0.2927420833856724	0.0171564	1.2437406173856236	1.1418840918798696	0.7286214796509842	0.8136407808451178	0.042598595214382785
17.777777777777782	3.2967141743595856	3.5942001854726966	5.617047727647547	5.1424941457811935	9.626633839566244	0.34447403694248924	0.38278738413601915	0.26773013098649695	0.29325425598248256	0.0171792	1.2440741169777148	1.142327550742065	0.7287352170620108	0.8137372355479285	0.0426049
17.83783783783784	3.263870862789252	3.56061	5.595911057865167	5.1187767556400585	9.625963814136016	0.34517530066034896	0.3837694743298038	0.2682174624230135	0.2937518150666161	0.017201967131702897	1.2443881414634181	1.1427522737381846	0.7288462356036595	0.8138272184674501	0.0426113
17.8979	3.231259582733597	3.527158067327036	5.574864862971521	5.095151043849739	9.62529	0.3458542355567701	0.38472888902137736	0.2686915308055697	0.2942351926355131	0.0172247	1.2446850260574294	1.1431589631691594	0.728955	0.8139113916358564	0.0426176
17.957957957957962	3.1988846085823353	3.493846925950706	5.553910790692473	5.071618798145778	9.624624688926813	0.34651151323813334	0.3856661423393815	0.26915283277674984	0.2947048107167703	0.0172474	1.244966059153768	1.143548296092007	0.7290620364137289	0.8139904001634295	0.0426241
18.01801801801802	3.166758390290667	3.4606888006619982	5.533051179111752	5.048182028307496	9.623955584392133	0.34714802152226004	0.38658173296367915	0.2696018283742512	0.2951610824455145	0.017270022720972274	1.245231982385999	1.1439209217977115	0.7291676703116517	0.8140648630916729	0.0426305
18.07807807807808	3.134904203752581	3.427696788119387	5.512289203858734	5.024843015035595	9.62329	0.34776465851018884	0.3874761446764346	0.2700389499917317	0.29560441277773414	0.0172926	1.2454833098356781	1.1442774595405631	0.7292722979127607	0.8141353644680049	0.042637
18.138138138138142	3.103357964030646	3.3948876954835483	5.491629091726904	5.001604374145029	9.622618279580962	0.34836223077138617	0.3883498462323008	0.2704646075141677	0.2960351986476926	0.017315229971270826	1.2457204221443021	1.1446184974903724	0.7293762574599458	0.8142024458697331	0.0426436
18.1982	3.072171428099908	3.3622833550861073	5.471076428674215	4.978469140370188	9.621950074553903	0.34894144118143133	0.38920329014707744	0.27087919127427845	0.296454	0.017337784780899108	1.2459435604338938	1.144944594449568	0.7294798603388332	0.814267	0.0426501
18.258258258258262	3.041417801007311	3.329912480553899	5.450638605615676	4.955440876727405	9.621282164612081	0.3495029223817948	0.3900369099070567	0.2712830737354443	0.29686068125782344	0.017360307092735394	1.2461527822976581	1.145256286451282	0.729583	0.8143282742625861	0.0426568
18.31831831831832	3.0112000980192675	3.297813335326088	5.430325468675153	4.932523815926844	9.62061	0.35004728460992074	0.3908511152532568	0.2716766104786187	0.29725612462432827	0.017382796935314082	1.246347916320318	1.145554100510571	0.7296871320553887	0.8143878585397589	0.0426634
18.37837837837838	2.981664000788741	3.266037675522059	5.410150281942458	4.909723040203094	9.619947220479041	0.3505751611040899	0.39164628578866806	0.27206014090766084	0.2976405132416423	0.017405254332293733	1.2465285593314588	1.1458385767042851	0.7297913254418508	0.8144456995142096	0.042670110790368775
18.438438438438443	2.9530383872008668	3.2346567929533254	5.3901311865479995	4.887044702270389	9.619280181533359	0.35108723685386695	0.3924227645211481	0.27243398909830757	0.2980141866340887	0.017427679302312458	1.2466941514641119	1.1461102971586163	0.7298962182419578	0.8145020981475295	0.0426769
18.4985	2.925659433416812	3.2037712854482767	5.370293505840807	4.8645	9.618613428160963	0.35158422685104507	0.3931808555197926	0.2727984652975268	0.29837746742901683	0.017450071858845107	1.2468441464181195	1.1463699151310331	0.7300020446647979	0.8145573153730085	0.0426836
18.55855855855856	2.899644665721032	3.173528903075245	5.350673778434776	4.842086916336977	9.617946957980415	0.3520670109357876	0.39392083267645495	0.273154	0.2987306600814715	0.0174724	1.2469782835590695	1.1466181690927044	0.7301090333980998	0.8146115768863634	0.0426905
18.618618618618623	2.8743729051039986	3.1441743414588714	5.331329689435991	4.819827682996547	9.617280768604703	0.3525365182062123	0.3946429654861427	0.2735	0.299074	0.0174948	1.2470969263405849	1.1468558616754037	0.7302174106847785	0.8146650778455279	0.0426973
18.67867867867868	2.849466215723063	3.116065230715877	5.312349690699578	4.797732024445635	9.61661	0.3529921440068021	0.39534755000177124	0.27383861781606506	0.2994079062120042	0.017517055102591893	1.247201315790073	1.1470837961226208	0.7303274034366994	0.8147179872022332	0.0427042
18.738738738738736	2.8248210182431452	3.089247341883808	5.29376	4.775816108625982	9.615949222712414	0.3534334286774864	0.39603522839636596	0.27416858600488964	0.2997324797365866	0.0175393	1.2472934832236249	1.1473026971566571	0.7304392424530548	0.8147704515229652	0.0427112
18.798798798798803	2.8004761796283293	3.063270629695352	5.27547	4.7540992855282145	9.615283861406864	0.3538599087582193	0.3967064591602307	0.2744907095759438	0.30004801155982425	0.017561548534082858	1.2473757286337301	1.1475131655070943	0.7305531657789216	0.8148225982783047	0.0427182
18.85885885885886	2.7764475052636985	3.0378390419713917	5.257564635712728	4.732604811702778	9.614618771328976	0.35427140852004385	0.3973614444798352	0.2748052024099002	0.3003547358231429	0.017583746586792567	1.247450002592437	1.1477156871583476	0.7306694221652134	0.8148745386681375	0.042725261055059735
18.918918918918923	2.752742249880916	3.0126454422431186	5.239886294126319	4.711361363948209	9.613953950072025	0.35466799986794684	0.3980003038401898	0.27511231017220367	0.30065288505365345	0.017605912163848127	1.247517650299794	1.1479106708981237	0.7307882745009613	0.8149263700737338	0.0427324
18.97897897897898	2.729370906776311	2.9877311153005737	5.222425625079611	4.690406204542526	9.613289395224422	0.35504997992652365	0.3986233095837401	0.2754119664417615	0.30094269363541604	0.017628045231784788	1.2475795591704668	1.1480984804803904	0.7309100028164692	0.814978	0.0427395
19.03903903903904	2.706349445990597	2.9631495908529173	5.2052305306048074	4.669792050529403	9.612625104367943	0.35541779063988843	0.39923095157808824	0.2757043853887243	0.30122440021083857	0.0176501	1.2476364144898373	1.1482794514068921	0.7310349060170896	0.8150300389079242	0.0427467
19.099099099099103	2.683700188384909	2.9388505629537485	5.188378111619072	4.649605456901672	9.611961075077224	0.3557719409933976	0.39982393210222794	0.2759897641146859	0.30149824785762264	0.017672213672580067	1.247688838630373	1.148453897584552	0.7311633007479419	0.8150820197302636	0.042753945943017915
19.15915915915916	2.6614531232110603	2.914794850037829	5.171933400491541	4.629920897320178	9.611297304919207	0.35611296895552447	0.4004023852319024	0.2762682822629271	0.301764	0.017694248944198382	1.2477373940111691	1.148622113775265	0.7312955147297031	0.8151341811336001	0.0427612
19.21921921921922	2.6396506194515754	2.8910183508511818	5.155799506366061	4.610637782153227	9.610633791453285	0.35644143559339714	0.40096663651842457	0.2765405549819137	0.30202377721400653	0.0177163	1.2477825385180132	1.1487843769297084	0.7314318710319452	0.8151865775680784	0.0427686
19.279279279279283	2.6183575338369955	2.86757	5.139960751679927	4.591746199788534	9.60997	0.3567579275798232	0.40151704938918137	0.276806	0.3022757901270505	0.017738221280425022	1.2478246107297004	1.1489409478402532	0.7315726602805626	0.8152392583888927	0.042776
19.33933933933934	2.5976824936510465	2.8444954854138387	5.1244804557122245	4.573325207949776	9.609307524789848	0.35706305197337057	0.40205397316831754	0.27706532165926706	0.3025206668460858	0.0177602	1.247863855377101	1.149092073917945	0.7317181018639815	0.8152922686276678	0.0427834
19.399399399399396	2.577816028178468	2.8218841532371775	5.1094416464518275	4.555479222298581	9.608644766664451	0.357357	0.40257774927622636	0.2773181161735947	0.3027586432024933	0.017782062170342092	1.2479004599220431	1.1492379934641535	0.7318683037781711	0.8153456496617749	0.042790939764875725
19.45945945945946	2.5589861745576417	2.7998375038776717	5.09495	4.5383477372557435	9.60798	0.3576416557397657	0.4030887180135247	0.27756481936368954	0.30299	0.017803933102683543	1.2479345811474833	1.1493789411838142	0.7320232390027491	0.8153994397684121	0.0427985
19.51951951951952	2.541383800027801	2.7785008417517427	5.081169397734341	4.52212	9.607319988426184	0.3579164381635924	0.40358722289083365	0.277806	0.3032150408707643	0.017825770891506065	1.24797	1.1495151540193107	0.7321827543601599	0.8154536745853492	0.042806113397966396
19.579579579579576	2.525225450902486	2.758061534698713	5.0682987433088265	4.5070633826351605	9.606657963317481	0.3581821304742316	0.40407362815123754	0.27804120371495045	0.30343417870685063	0.017847575424073572	1.247995925106532	1.1496468756846756	0.7323466116967003	0.8155083875011596	0.042813784551099465
19.63963963963964	2.5104951553016406	2.738747927141335	5.05647	4.49336	9.605996177531638	0.3584391262537495	0.40454842286525067	0.2782717906128665	0.303648	0.0178693	1.24802	1.1497743579911044	0.7325145430042465	0.8155636099856631	0.0428215
19.6997	2.49692	2.7208664347460467	5.045809094799316	4.481167337385672	9.605334628537152	0.3586876878985182	0.4050124728167068	0.27849820372068396	0.30385729086799085	0.017891084219189387	1.2480489074299772	1.1498978570759095	0.7326862973961816	0.8156193719073547	0.042829300545020016
19.759759759759763	2.484352784817663	2.704417401552099	5.036089361271036	4.470240005178449	9.604673313788565	0.35892889043049436	0.4054666067710392	0.27872134717105557	0.3040630234194345	0.0179128	1.2480725547773968	1.1500176237682975	0.7328616689073927	0.8156757018379636	0.0428371
19.81981981981982	2.47267	2.6890437379940506	5.02687	4.460146565317936	9.604012230723832	0.35916370955498245	0.40591137594605187	0.2789415421193932	0.30426549885205467	0.017934458382168807	1.2480944520654949	1.1501338897705193	0.733041	0.8157326273546687	0.0428451
19.87987987987988	2.4618198605232275	2.674474169606074	5.018022300332238	4.4507176187509865	9.603351376765316	0.359394	0.40634785640234306	0.279159	0.3044647987122582	0.017956094582880378	1.2481147030657165	1.1502468542635909	0.7332227136888142	0.8157901753257308	0.042853024686498466
19.939939939939944	2.4515327119616077	2.6606630224222623	5.0096566364422195	4.442032411988895	9.602690749315993	0.35961858703599975	0.40677611738314845	0.2793735756361098	0.30466099978961264	0.017977696629616978	1.2481334073263899	1.1503566763800137	0.7334082420566044	0.8158483721652948	0.0428611
20	2.4413439126540157	2.647497866130932	5.002003401273969	4.434064133971239	9.602030345760738	0.35983821934440113	0.4071955846289614	0.2795859892805329	0.30485410920115724	0.017999264331690783	1.2481506603532866	1.1504634760071841	0.7335970856018248	0.8159072440502746	0.0428692
20.060060060060056	2.4311047141267697	2.6348003137511387	4.994966284448717	4.4267	9.601370163463852	0.36005382146811943	0.40760667709083687	0.2797984592503137	0.30504402049417395	0.0180208	1.2481665537713746	1.1505673405720294	0.733789	0.8159668171035125	0.0428773
20.12012012012012	2.4210605328587698	2.6224186598922175	4.988527756253982	4.420093241813554	9.60071	0.36026547590597846	0.4080095537357531	0.28000874306837936	0.3052310526321842	0.0180423	1.2481811754593135	1.1506683331834093	0.7339848705815559	0.8160271175520993	0.042885545164053636
20.18018018018018	2.4111687153144414	2.6104028412502576	4.982710641521076	4.414343130049396	9.600050451993711	0.36047157161014726	0.408404	0.2802169335985409	0.3054161355837582	0.018063759259964524	1.2481946096432361	1.1507664989330963	0.7341839645264608	0.8160881718775189	0.0428938
20.240240240240237	2.40144	2.5987869669192403	4.977374964371928	4.409203574918743	9.599390917435672	0.36067232766466517	0.4087912174764141	0.2804245318476404	0.30559995530093353	0.0180852	1.2482069369307902	1.1508618686673397	0.7343866737720438	0.8161500069588348	0.042902208422499775
20.3003	2.3920189693332117	2.5875342291777366	4.97225	4.404382831111362	9.598731593364029	0.3608678757271289	0.409171	0.28063166497996467	0.3057834565031508	0.018106580033773554	1.2482182342630674	1.150954460894698	0.7345931419090072	0.8162126502204862	0.042910645484045155
20.36036036036036	2.382767117735604	2.576604447404475	4.967132124972154	4.399701913668467	9.598072477021107	0.36105841234882013	0.4095435902634232	0.2808373988843066	0.3059651529662106	0.018127936875778745	1.2482285747634405	1.1510442825964706	0.7348035387955759	0.8162761297878375	0.0429192
20.420420420420424	2.3736693914676477	2.5659618825035158	4.962124406825697	4.39516	9.597413565617485	0.36124405946580956	0.4099094318304928	0.28104178282794257	0.3061451010268417	0.0181493	1.2482380274683083	1.1511313293574439	0.7350180613195808	0.8163404746440283	0.042927737622305465
20.48048048048048	2.364700455010614	2.5555772318298406	4.95728	4.390814234042685	9.596754856332598	0.3614249596256234	0.4102685385731154	0.2812449294629013	0.30632338267755593	0.018170541980283225	1.2482466569621153	1.15122	0.7352369344230686	0.8164057147821389	0.042936395691996906
20.54054054054054	2.3558143433700667	2.5454302409309975	4.952525462072913	4.38662	9.596096346313692	0.3616014536060001	0.41062108942124087	0.28144698747812175	0.3065002806498885	0.0181918	1.2482545230200768	1.151297020132319	0.7354604118259624	0.8164718813736572	0.0429451
20.600600600600604	2.34696	2.53552	4.947807844917709	4.382432761397509	9.595438032669172	0.36177380172002677	0.4109672947904052	0.28164802991288335	0.30667604796496184	0.018213000105264634	1.2482616804815119	1.1513755908644248	0.7356887754693976	0.816539	0.042953943661297754
20.66066066066066	2.3381965495246195	2.525801818097202	4.943152067672361	4.37831	9.594779912469695	0.361942	0.4113080457410326	0.2818480588586531	0.30685070557985383	0.018234173146259216	1.248268179630377	1.151451234768007	0.7359223321235232	0.8166071255576911	0.042962836835261725
20.720720720720717	2.3295536351263495	2.5162308918621465	4.938560807734379	4.374263160345433	9.594121982743191	0.36210642320815456	0.41164344711688566	0.2820470732517259	0.3070242871290149	0.018255308313298177	1.2482740671449777	1.1515238660397022	0.736161	0.8166762730504861	0.0429718
20.78078078078078	2.321094858167124	2.5067959843941243	4.934042877212374	4.370308920152645	9.593464240471254	0.3622669496949148	0.4119728033278907	0.2822450424180837	0.3071967990047479	0.018276405182231285	1.2482793872059714	1.151593367697096	0.7364063178353405	0.8167464872363168	0.0429809
20.84084084084084	2.3128708329232848	2.4975208018099466	4.929620400867596	4.366471225234767	9.59281	0.3624243960623125	0.41229601208463384	0.28244197060986564	0.3073682477872984	0.0182975	1.248284182198416	1.1516595808047925	0.7366573707674334	0.8168178081615352	0.04299
20.900900900900897	2.3048104803020264	2.488445644804571	4.925339918429366	4.3628	9.592149305964208	0.3625793422976463	0.4126132335909768	0.28263792198763343	0.30753868641188187	0.0183185	1.2482884929611586	1.1517222908698874	0.7369148097403275	0.8168902783647035	0.042999244610465476
20.96096096096096	2.2968218341040894	2.4796	4.921269446143432	4.359371201314184	9.591492107423784	0.36273229267277934	0.41292503113299445	0.28283473855375285	0.30771012075852927	0.0183395	1.2482923588827617	1.1517812133980518	0.7371787982309818	0.8169639431622226	0.0430086
21.02102102102102	2.288895237179645	2.4709731486268964	4.917229939185775	4.3559875790065385	9.590835083716463	0.3628835586499222	0.41323256602969427	0.28303259745061027	0.307883	0.0183604	1.248295817984415	1.151835983740997	0.7374494023381147	0.8170388509695076	0.043017975373038086
21.081081081081077	2.2810726317859205	2.4624697709617536	4.913204252105044	4.352630769566452	9.590178231520957	0.363032	0.41353628442754287	0.28322924588934784	0.3080541022812051	0.0183813	1.2482989070059334	1.1518861605426405	0.7377265974893272	0.8171150536637468	0.0430275
21.14114114114114	2.273327807080193	2.454109166036261	4.909191617181339	4.349299529031486	9.58952	0.36317720972411005	0.4138362807804737	0.2834247306050021	0.30822422544339123	0.018402155045927647	1.2483016614940343	1.1519312549808132	0.7380102949117672	0.8171926069983415	0.0430371
21.201201201201197	2.2656582803118277	2.4458962948176075	4.905191675456567	4.345993015406991	9.588865027971105	0.36331718703132215	0.4141328354098417	0.28361912324124045	0.30839317560421386	0.018422969667418843	1.2483041158886825	1.1519707954689276	0.7383	0.817272	0.0430468
21.261261261261264	2.258062696350593	2.4377827513471453	4.901203571075309	4.342709826022567	9.588208669531559	0.3634525222602157	0.4144262856739218	0.28381247832516754	0.30856099217905997	0.018443741574860957	1.24831	1.1520044252846813	0.7385967288780688	0.8173520108951327	0.0430566
21.32132132132132	2.250561762988852	2.429743261197122	4.897225811249599	4.339447850209283	9.587552468409234	0.3635834275096676	0.4147160544213793	0.2840048067954885	0.3087276692333149	0.018464470065888416	1.2483082570381359	1.1520320110657674	0.7388992600671184	0.8174339969732225	0.043066465760669206
21.381381381381377	2.2431873354079577	2.42178	4.8932596155319805	4.336207917348739	9.5869	0.3637102952782462	0.4150017640248092	0.2841961374265711	0.3088932247399976	0.018485154399720167	1.248310007623855	1.1520537255032415	0.7392079140579844	0.8175176060670859	0.0430765
21.44144144144144	2.236044627538749	2.4138996750247053	4.889304484480688	4.332988918913662	9.586240522599214	0.3638343009406536	0.41528309178875944	0.2843865382652906	0.3090577249877929	0.0185058	1.2483115856567977	1.1520700708045628	0.7395226705859905	0.8176029219978285	0.0430866
21.501501501501497	2.2291005990932007	2.4061091443238842	4.885357114096881	4.329786409941936	9.585584769745237	0.3639590622117892	0.41555972782413964	0.2845760214083723	0.3092211803006804	0.018526387433184223	1.2483130201231645	1.152081828604554	0.7398435432695051	0.81769	0.0430968
21.56156156156156	2.2222105110137105	2.398417346470591	4.881413561942521	4.326594492333099	9.584929157818863	0.3640825418173126	0.4158309074833947	0.28476449508760304	0.309383	0.0185469	1.248314338393163	1.1520899454048315	0.7401705755084516	0.8177790507394775	0.0431071
21.621621621621625	2.2153628121964637	2.390845355073262	4.87747	4.323412850690209	9.584273682186748	0.3642026155729685	0.4160960662571397	0.2849519136336954	0.30954455653216867	0.0185674	1.2483155658342913	1.1520953850271418	0.7405038359966192	0.8178700755769845	0.0431175
21.68168168168168	2.208558574531756	2.383424254661971	4.8735403237845265	4.320243873194857	9.583618337913437	0.3643190879393053	0.416355	0.2851383498016653	0.30970449983784964	0.0185879	1.2483167253519445	1.1520989957532837	0.7408434144956275	0.8179632337289331	0.0431281
21.741741741741738	2.2018007376005717	2.376187424594499	4.869612376715619	4.31709	9.58296	0.3644318553649062	0.4166076611047234	0.28532383004228085	0.3098633708596438	0.018608286519809794	1.2483178368948984	1.1521014344409755	0.7411894180978471	0.8180586605544463	0.043138742581775726
21.8018	2.195093436986957	2.3691220613133894	4.865688460892435	4.313943578146916	9.582308021768844	0.36454078329501205	0.41685380894211616	0.28550834236353373	0.3100211825118945	0.0186286	1.2483189169990303	1.152103157934603	0.7415419680468182	0.8181565052252967	0.0431495
21.861861861861858	2.188442747650654	2.3622014421973314	4.861767386856948	4.310809778466081	9.58165	0.36464568644127016	0.4170938184423811	0.28569181562326107	0.31017790990753313	0.0186489	1.2483199784802963	1.1521044589691538	0.7419011971291886	0.8182569313139931	0.0431604
21.92192192192192	2.1818570171860956	2.355405157657938	4.857846104656512	4.307680358859108	9.580998160744517	0.3647463874348327	0.4173277408363304	0.28587414084731805	0.3103334344377066	0.018669184155523478	1.2483210304081471	1.1521055150012132	0.7422672475531641	0.8183601163758213	0.0431714
21.981981981981978	2.1753468193889787	2.348760113887378	4.853928568278395	4.304560174469933	9.580343382601653	0.3648427739963418	0.41755513572697955	0.2860552391731857	0.31048764724403866	0.0186894	1.2483220784614613	1.1521064301154906	0.7426402692618217	0.818466	0.043182522177314546
22.04204204204204	2.168927683013779	2.342287207664333	4.850018405657781	4.301453529558531	9.579688694180282	0.36493482484271594	0.41777562105306715	0.28623506281630423	0.3106405471801434	0.018709516074782703	1.2483231256609968	1.1521072642936585	0.7430204186070738	0.818576	0.0431937
22.102102102102105	2.1626366769587935	2.336023705220089	4.846117066734538	4.298362076720638	9.579034084699094	0.3650226372018562	0.4179887607906624	0.2864134826912815	0.3107920458653966	0.018729598952615972	1.2483241733045605	1.152108051792492	0.7434078572957677	0.8186881406796106	0.0432051
22.16216216216216	2.1565299640113675	2.330013657958085	4.842225361865081	4.295287392915003	9.57838	0.3651063493712621	0.4181944198935163	0.2865903112758039	0.31094200791037013	0.0187496	1.2483252218190397	1.1521088121078082	0.7438027515273619	0.8188042651744722	0.043216496199359265
22.222222222222218	2.1506953008249106	2.3243198667594376	4.838344370506181	4.292229167646527	9.577725048282135	0.36518609708650396	0.41839502735946443	0.2867652810636699	0.31109	0.018769594031226217	1.248326271337229	1.1521095563636723	0.7442052712637628	0.8189240366391597	0.043228
22.28228228228228	2.1451552607557294	2.3189287090003377	4.834482152551028	4.289192921953517	9.57707	0.3652689455617002	0.4185933729610886	0.286938	0.31123649775034784	0.018789504957152616	1.2483273218952953	1.1521102909733403	0.7446155895599452	0.819048	0.0432396
22.342342342342338	2.1397719223941274	2.313744751214961	4.830648787825851	4.286187986086881	9.576416131476574	0.3653478311795913	0.41878824603011927	0.28710833652122203	0.3113803764059317	0.018809357817491573	1.248328373500003	1.1521110197027429	0.7450338819074559	0.8191747493979485	0.0432512
22.402402402402394	2.134774688406838	2.308685841895432	4.826861763813179	4.283228614290601	9.575761653546065	0.36542169588154577	0.418978	0.287276	0.3115215302745506	0.018829152985669183	1.2483294261573559	1.1521117448230465	0.7454603255560208	0.8193056070632379	0.0432628
22.462462462462458	2.130071654483701	2.3037672984829385	4.823158754189734	4.280341166093672	9.575107115596744	0.3654908857077484	0.4191634207706985	0.28744003811850066	0.3116598082092699	0.018848891557059846	1.248330479873256	1.15211	0.7458950987728218	0.81944	0.0432744
22.52252252252252	2.1254392505884554	2.2990083017515266	4.819600481253673	4.277572381607944	9.574452473767849	0.3655552500599344	0.4193432237573592	0.2876039555725919	0.3117951861906849	0.0188686	1.2483315346534847	1.1521131894202137	0.7463383800385278	0.8195775685760669	0.0432859
22.582582582582578	2.1208863248804244	2.2944545401088337	4.816228727579931	4.27501	9.573797679776774	0.36561436486911447	0.41951844255019727	0.2877669220739428	0.31193251152716345	0.018888208198892625	1.2483325905036675	1.152113910448109	0.74679	0.819718	0.0432972
22.64264264264264	2.11646	2.2901152006611247	4.81302	4.272664484047661	9.573142687458121	0.36566788340419376	0.41969279566101064	0.2879254909460858	0.31206776622288546	0.018907793851278425	1.2483336474292455	1.1521146312745567	0.7472511763693127	0.8198617403394107	0.0433082
22.702702702702698	2.112346886457874	2.2859568733903015	4.810073546008167	4.270578942376549	9.572487463961536	0.36572037431482146	0.4198621432544729	0.28808080143898845	0.31219938236517425	0.0189273	1.248334705435511	1.1521153522133387	0.7477210412041596	0.8200078682866458	0.0433188
22.762762762762762	2.108495634800741	2.282010601873517	4.807279357585582	4.268721118162195	9.571832002957192	0.36576911392687905	0.42002628238148443	0.28823327612296284	0.31232888681321924	0.018946846934203142	1.248335764527705	1.1521160734957236	0.7482001115475682	0.8201564531302378	0.043329
22.822822822822822	2.104686323263089	2.278250050728396	4.8046080069474275	4.266971276279851	9.57118	0.3658153345679455	0.4201888999234947	0.28838339402849683	0.31245662312510636	0.018966326830582622	1.2483368247110713	1.1521167952962983	0.7486885524803847	0.8203073571417365	0.0433387
22.882882882882882	2.1008962205634054	2.274637791499709	4.802	4.265221634512702	9.570520519914703	0.36585986275530996	0.42035133306984496	0.28853329945325706	0.31258256871502216	0.0189858	1.248337885990846	1.1521175177492695	0.7491865231942314	0.8204604744051835	0.0433477
22.942942942942942	2.0971217114337537	2.271221467919693	4.799489182108998	4.2634725502381725	9.569864649185675	0.36590296614210605	0.4205102132932769	0.28868350548038874	0.31270643284001465	0.019005221258212416	1.2483389483722618	1.1521182409614161	0.7496941759070669	0.820616	0.0433561
23.003003003003002	2.0933616774161488	2.267864303970825	4.796985127105641	4.261751076176406	9.569208817231054	0.36594480996493833	0.42066510022447606	0.28883154161124974	0.3128280596899438	0.019024643729056424	1.2483400118605525	1.1521189650188617	0.7502116548134681	0.8207730656524926	0.043364
23.06306306306307	2.0896157112051963	2.264547285344413	4.79447	4.260102342352489	9.568553114920537	0.3659855466721735	0.42081547151568777	0.2889784167870855	0.31294793536624854	0.019044052893915708	1.2483410764609515	1.1521196899938144	0.7507390950837203	0.8209324580737773	0.043371178649507555
23.123123123123122	2.085883666522345	2.2612766639306803	4.791949513834145	4.258589712791926	9.567897620443482	0.3660253311966731	0.42096098877216076	0.2891245319252575	0.3130687708781593	0.019063449773683277	1.248342142178691	1.1521204159483862	0.7512766219327048	0.8210938942689067	0.0433779
23.183183183183182	2.0821654933709746	2.258072543688818	4.789415037038839	4.257135359323391	9.56724	0.3660643148887848	0.42110054044726114	0.28927008554187184	0.3131871578707126	0.019082834582650844	1.2483432090190032	1.152121142937377	0.7518243497545358	0.8212573798874993	0.043384
23.243243243243235	2.0784611662171417	2.255018050069639	4.786868264278269	4.2556822703748765	9.566587491644855	0.3661026342629486	0.42123381235293855	0.2894152152374226	0.31330496635720556	0.0191022	1.248344276987119	1.1521218710101715	0.7523823813423748	0.8214229349918906	0.0433897
23.303303303303302	2.074770667981155	2.2520633325418284	4.784308522672961	4.2542259012998365	9.565932941172548	0.3661404029735857	0.42136330142508754	0.2895600331697238	0.3134226577042804	0.019121566292306973	1.2483453460882694	1.152122600211968	0.7529508071944256	0.8215905924014846	0.043395
23.363363363363362	2.0710939898584284	2.24915	4.7817351971741004	4.252764987042929	9.565278771136073	0.36617770973507635	0.42149	0.28970463773857774	0.31354041592333887	0.019140911677427676	1.248346416327686	1.1521233305846665	0.7535297048876199	0.8217603963765008	0.043399974453414834
23.423423423423422	2.0674311363830182	2.2462688929768735	4.779147668469216	4.251298915411744	9.564625000138054	0.3662146207920693	0.4216141585598376	0.28984911869932617	0.3136583458184513	0.0191602	1.2483474877106004	1.1521240621674012	0.7541191385346798	0.8219324015868874	0.0434046
23.483483483483482	2.0637821358811324	2.243420620416485	4.776545338390221	4.249827301076072	9.563971641517478	0.3662511842843923	0.4217351617416424	0.28999355982287334	0.3137765187586823	0.019179557203033725	1.248348560242245	1.1521247949969042	0.7547191583056034	0.8221066722944054	0.0434089
23.54354354354355	2.0601470675947016	2.2406397931184987	4.773927659367946	4.248349896576279	9.563318704930415	0.3662874345044854	0.4218519698029867	0.29013804063801946	0.3138949858637011	0.0191989	1.2483496339278517	1.1521255291077988	0.7553298000019274	0.8222832816995213	0.043413
23.603603603603602	2.056526154267479	2.238009667624822	4.771294152045539	4.246866572734218	9.562666197515554	0.3663233949386782	0.4219623116194645	0.29028263763115936	0.31401378283150283	0.0192181	1.2483507087726564	1.1521262645327879	0.7559510846492549	0.8224623114017086	0.0434169
23.663663663663662	2.0529215289379303	2.2355906597017925	4.768644293603538	4.245377178694536	9.562014124713416	0.36635907459094796	0.4220653542228716	0.29042742526455584	0.3141329326039675	0.019237401498913124	1.2483517847818941	1.1521270013028542	0.7565830181108235	0.8226438509186327	0.0434206
23.723723723723715	2.0493975397794557	2.2334184712686724	4.76598	4.243881560154095	9.561362490819757	0.36639425640734985	0.4221611105554311	0.2905724769235358	0.31425244751781767	0.019256647813532708	1.2483528619608002	1.1521277394474119	0.7572255906630458	0.8228279972244056	0.0434241
23.783783783783782	2.046029941426706	2.2314105629201353	4.763293432871284	4.242379616525949	9.560711299345353	0.3664287717902794	0.4222529220044407	0.2907178651935874	0.31437233066800874	0.0192759	1.2483539403146127	1.15213	0.757879	0.8230148542710247	0.043427530988966914
23.843843843843842	2.0427635218496727	2.2294799552116555	4.760591549292939	4.240871330345095	9.560060553237221	0.36646295192543504	0.422342	0.29086366204731756	0.31449257717721096	0.019295086155565976	1.2483550198485687	1.1521292199705955	0.7585425332065998	0.8232045324635097	0.0434308
23.903903903903903	2.039534648400318	2.2276661439373178	4.757871601719865	4.239356802910903	9.55941	0.36649687696396066	0.4224266957440702	0.29101	0.3146131753753435	0.019314278002224714	1.2483561005679096	1.1521299624014019	0.7592168008152724	0.8233971480749257	0.043433953544602666
23.963963963963966	2.0363342223190215	2.226043516826129	4.755133305982666	4.237836164889911	9.55876	0.36653054582261396	0.42250671680824575	0.29115676712194494	0.3147341078940724	0.019333451641272904	1.2483571824778792	1.15213	0.7599015009478691	0.8235928225876366	0.043437
24.024024024024023	2.033185557893311	2.2245964142714914	4.752376191445253	4.236309289563021	9.558111010479122	0.3665641314809297	0.4225836071524682	0.2913042176554291	0.3148553530956617	0.019352607154300847	1.2483582655837293	1.152131451723703	0.7605965353935144	0.8237916819642948	0.04344
24.084084084084086	2.0301091884003757	2.2232650597392913	4.749599828007656	4.234775990793396	9.557462067523916	0.3665979860967833	0.42265868509737875	0.29145236194857516	0.31497688612883773	0.019371744667575512	1.2483593498907064	1.1521321986612603	0.761302	0.8239938558666179	0.0434429
24.144144144144143	2.0270676711739246	2.2220294647406664	4.746803966892914	4.233236214510229	9.556813579168017	0.3666322888624358	0.42273225450202967	0.2916012714397998	0.31509867938228403	0.0193909	1.2483604354040647	1.152132947145774	0.7620171042157236	0.8241994768227457	0.0434457
24.204204204204203	2.024038509339222	2.220868299078474	4.743988535804832	4.231690125200784	9.556165546334519	0.36666658834673665	0.4228049183075781	0.2917510178676384	0.31522070297590027	0.019409966360993104	1.2483615221290691	1.1521336971983491	0.7627423246668833	0.8244086793884872	0.043448498368407674
24.264264264264263	2.0210284528313287	2.2197392090801813	4.741153499302091	4.230137971215393	9.555517969656385	0.36670049367052054	0.4228773316926749	0.2919016740564579	0.315343	0.019429050929419166	1.2483626100709844	1.1521344488394576	0.763477	0.8246215993039595	0.043451219042759164
24.324324324324326	2.0180444259656993	2.218622078202038	4.738298778308345	4.228579934727991	9.554870849481134	0.3667336915014518	0.4229493160745215	0.29205331514311317	0.31546531581535087	0.0194481	1.2483636992350853	1.1521352020890065	0.7642216308475114	0.8248383726851591	0.0434539
24.38438438438439	2.015096679360411	2.217515966633981	4.735424318754669	4.227016190909793	9.554224185882022	0.3667657479952063	0.42302071665096774	0.29220601969239174	0.31558784248557337	0.019467168578822882	1.2483647896266665	1.1521359569663672	0.7649752068292384	0.8250591352619928	0.0434565
24.444444444444446	2.0122065199659906	2.216418656759988	4.732529989082365	4.225446815986079	9.553577978668367	0.3667959538889017	0.42309145309924334	0.29235987108498646	0.31571047570263294	0.0194862	1.2483658812510228	1.1521367134904605	0.7657376525560867	0.8252840216795595	0.043459109905206086
24.504504504504503	2.0094338278290684	2.215329383569129	4.729615614450188	4.223871863352898	9.552932227399962	0.36682352312936695	0.42316146321467174	0.29251495942928957	0.3158331875275134	0.019505219071415367	1.2483669741134584	1.1521374716797668	0.7665085943392396	0.825513	0.0434617
24.564564564564566	2.0069480280241767	2.214247634783939	4.726680932204397	4.22229	9.552286931402435	0.36684921773205686	0.42323072344751417	0.2926713839700134	0.3159559531459703	0.019524219696884414	1.2483680682192655	1.1521382315523687	0.7672875970689582	0.825747	0.0434642
24.624624624624623	2.0047908966746038	2.213169775730134	4.723725485898813	4.220704310466333	9.551642089782401	0.36688009457094567	0.42329948833958825	0.2928292556418296	0.316079	0.019543204204669793	1.2483691635737175	1.1521389931259922	0.7680741545659302	0.8259847417993229	0.0434667
24.684684684684683	2.002678399092717	2.212085374846609	4.720748072604579	4.219109753019703	9.550997701445965	0.3669102243928471	0.4233701102135843	0.29298866421421976	0.3162015303108168	0.019562172811941097	1.2483702601821105	1.1521397564180087	0.7688676782501227	0.8262274285276608	0.043469133893137384
24.744744744744743	2.000546443591444	2.2110116248163236	4.71775	4.217508523386756	9.550353765114957	0.36694007061691536	0.42344071552554585	0.29314968131417823	0.31632420091918684	0.019581125730992636	1.2483713580497129	1.1521405214454437	0.7696674834206164	0.8264748774586772	0.0434716
24.804804804804807	1.998489961676533	2.2099447372213343	4.714730561404434	4.215901196223081	9.549710279343557	0.3669681285070331	0.42351024825530803	0.29331250139142323	0.3164467948519239	0.019600063168738115	1.2483724571818084	1.1521412882249913	0.7704727720007837	0.8267272068100205	0.043474
24.864864864864863	1.996585702442165	2.2088849918903892	4.71169	4.214287894529275	9.549067242535203	0.3669937996772416	0.4235785784332635	0.29347731874443767	0.3165693229430914	0.019618985326426034	1.2483735575836838	1.1521420567730238	0.7712826102530448	0.8269845312331515	0.0434764
24.924924924924927	1.9947664036420245	2.207832377541418	4.7086304579060965	4.212668448766867	9.548424652958433	0.3670177750720294	0.4236456092456094	0.29364433342518254	0.3166917775647548	0.0196379	1.248374659260634	1.1521428271055725	0.772096	0.8272469617968268	0.0434787
24.984984984984983	1.9929757452359054	2.2067870710372763	4.705549368309994	4.211042588888403	9.547782508760806	0.36704091346015333	0.4237113019909379	0.29381377193060465	0.3168141483496331	0.019656784576784922	1.248375762217984	1.1521435992383173	0.7729113358622697	0.827515	0.0434811
25.045045045045047	1.9912041831546934	2.205749213952717	4.702447695387508	4.209410107505196	9.547140807985613	0.3670634672674793	0.4237756517592377	0.2939859000754361	0.31693642650641957	0.019675662042414225	1.2483768664610269	1.1521443731865917	0.7737273568092432	0.8277875680863468	0.0434834
25.105105105105103	1.9894549127641172	2.2047187660181597	4.699325642100958	4.207770823913231	9.546499548581627	0.36708538837583476	0.42383865568315743	0.29416103647550873	0.31705860547102926	0.0196945	1.2483779719950752	1.1521451489653851	0.7745420607681711	0.8280659487989739	0.043485707537171917
25.165165165165163	1.9877568589281123	2.2036945836432595	4.696183511048172	4.206124575757105	9.545858728418972	0.36710659487811115	0.4239	0.2943395718610943	0.3171806809337816	0.019713373543651266	1.24838	1.1521459265893552	0.7753530891142633	0.8283498459787478	0.043488
25.225225225225223	1.9861357758621194	2.2026589980078364	4.693021778202939	4.204471240867915	9.54522	0.36712695769704423	0.4239628464045325	0.29452199890500985	0.31730265072720426	0.019732207918233602	1.2483801869574866	1.1521467060729915	0.7761574406141488	0.828639	0.0434903
25.285285285285287	1.9846010762887156	2.2015841926366497	4.689841157748754	4.202810762188469	9.54458	0.3671463838931643	0.4240271041187033	0.2947089600135718	0.3174245146716513	0.019751028259760897	1.2483812963965493	1.152147487430138	0.7769511709791297	0.8289345669246917	0.043492521949571365
25.345345345345343	1.9831918122789447	2.2005110335222358	4.6866422558923135	4.201142955445563	9.54394	0.3671643098907407	0.4240905400910225	0.29490132618092363	0.31754627446938793	0.0197698	1.2483824071479663	1.1521482706743604	0.777729	0.8292355729416007	0.0434948
25.405405405405407	1.9820344994929049	2.199443302892536	4.683425743095156	4.199467553322057	9.543299795334573	0.36718552933596316	0.4241529934533647	0.29510032805322023	0.3176679336736898	0.0197886	1.2483835192170714	1.152149055819357	0.7784828863162947	0.8295424603420776	0.043497
25.465465465465464	1.981018149705574	2.1983816798015523	4.680192511654084	4.197784376765125	9.542661137323297	0.36720455366005894	0.42421437300834774	0.2953077611033844	0.3177894974575191	0.019807406625947627	1.248384632609201	1.152149842878645	0.7792016432304961	0.8298553147969366	0.043499191920600366
25.525525525525524	1.9800587871506905	2.197334735348054	4.676943496875283	4.1960933135613105	9.542022904640353	0.3672221292520077	0.42427411294844847	0.29552618025036287	0.3179109723986474	0.019826172353661214	1.2483857473296995	1.152150631865621	0.7798676590505885	0.8301742200536735	0.0435014
25.585585585585584	1.9791234966187796	2.1963148162211605	4.673679245516332	4.19439	9.541385094857935	0.36723803379859943	0.4243311811863337	0.29575827489513445	0.31803236643739613	0.0198449	1.248386863383937	1.1521514227935907	0.7804576716672372	0.8304992579994023	0.0435036
25.645645645645647	1.978202496011706	2.1953689126876026	4.670402919399832	4.1926866390501125	9.540747705532139	0.36725229251558095	0.4243829681010055	0.2960042672463702	0.31815368881699313	0.0198637	1.2483879807772573	1.1521522156758166	0.7809624920186398	0.830831	0.0435057
25.70570570570571	1.9772948466301163	2.1945397628550607	4.667125658683112	4.190970532327252	9.54011	0.3672660425816762	0.42442954201207816	0.2962589024471524	0.31827494998989364	0.0198824	1.2483890995150209	1.1521530105255287	0.7814247362181315	0.8311680501030752	0.0435079
25.76576576576577	1.976414780071133	2.1937851456785302	4.663853617238331	4.189245489291386	9.539474178437185	0.36728112415563857	0.424474	0.29651641088101865	0.31839616158744277	0.019901103633658827	1.2483902196025953	1.1521538073559268	0.7818842147294488	0.8315119582986978	0.04351
25.82582582582583	1.9755275495732145	2.1931066323775834	4.6605836820250515	4.187511215933385	9.538838035755951	0.36730012805988643	0.42451733976621936	0.296776	0.3185173363784357	0.0199198	1.2483913410453567	1.1521546061801848	0.7823465648710044	0.8318623068293961	0.0435121
25.88588588588589	1.9746558305385085	2.192495793705884	4.657312632279101	4.185767417079565	9.538202303712932	0.3673209142211791	0.4245596281860934	0.2970382461652482	0.31863848834305963	0.019938492091909014	1.2483924638487038	1.152155407011451	0.7828115425451706	0.8322191665384837	0.0435143
25.94594594594595	1.9738080555693458	2.191930248401868	4.6540390183947045	4.184013801914019	9.537566979861603	0.36734195858688373	0.42460133059791716	0.29730313239377215	0.3187596327166731	0.0199572	1.2483935880180135	1.1521562098628537	0.7832787114654295	0.8325826050518526	0.043516356422201294
26.00600600600601	1.972962078324306	2.191377404992202	4.650762530363241	4.182250074122445	9.536932061764643	0.36736282151393723	0.4246427691942406	0.2975705131694089	0.3188807860805357	0.0199758	1.2483947135586797	1.1521570147475024	0.7837475896021516	0.8329526861852079	0.0435184
26.06606606606607	1.9721291889272887	2.190831909140486	4.647483346423343	4.180475924735696	9.536297546996204	0.36738329002905595	0.4246838296497261	0.2978400379057326	0.31900196649975276	0.0199945	1.248395840476102	1.1521578216784858	0.7842176441745855	0.8333294692221308	0.0435205
26.126126126126128	1.9714065369333404	2.1902920268284323	4.6442017123379795	4.178691030121665	9.53566	0.3674031852170865	0.42472446909390194	0.29811127674148086	0.31912319370054026	0.020013119408564338	1.2483969687756924	1.152158630668879	0.7846882844533837	0.8337130080659583	0.0435226
26.18618618618619	1.9707980331074624	2.1897559727971405	4.640917720090896	4.176895053041362	9.535029717815764	0.3674225453215867	0.4247646882195444	0.2983837856651119	0.3192444892840414	0.0200317	1.248398098462882	1.1521594417317438	0.7851588526699147	0.8341033502545777	0.0435246
26.24624624624625	1.9702284041624856	2.189222886913631	4.637631244490632	4.175087644934276	9.534396398629422	0.3674414093692021	0.4248045056569579	0.2986571554986046	0.3193658769753981	0.020050360029337536	1.2483992295430835	1.1521602548801264	0.785629	0.8345005358371883	0.0435267
26.30630630630631	1.9696719079132665	2.1886919928286845	4.634341981394697	4.173268442815938	9.533763473227175	0.3674597847521972	0.4248440000078669	0.2989310421361086	0.31948738290832474	0.020068962444923465	1.248400362021727	1.1521610701270648	0.7860967333960219	0.8349045961245295	0.043528698173789564
26.36636636636637	1.9691287790477379	2.1881476050031123	4.6310495191431595	4.171437056939226	9.533130939269224	0.36747768351207355	0.4248849444309028	0.2992051791893985	0.31960903594032336	0.020087553063046087	1.248401495904248	1.1521618874855848	0.7865622718200533	0.8353155523065114	0.0435307
26.42642642642643	1.9685924274199367	2.187602852351536	4.627753398528774	4.169593055232704	9.532498794437968	0.36749515371551245	0.42493085006419046	0.2994793790322699	0.31973086799471545	0.020106131980142508	1.2484026311960965	1.152162706968702	0.7870241435241584	0.8357334139659242	0.043532718672124465
26.486486486486488	1.968060689217624	2.187058296192269	4.624453126490548	4.1677359344815885	9.531867036437774	0.36751246899095114	0.42497635792968874	0.29975352934394484	0.31985291442023395	0.0201247	1.2484037679027398	1.1521635285894236	0.7874810880831694	0.8361581775150881	0.0435347
26.54654654654655	1.9675063965834239	2.1865155564757415	4.621148100372256	4.165865053408588	9.531235662995101	0.36753129265592965	0.4250210953111738	0.300028	0.31997521434917453	0.020143255086177383	1.2484049060296298	1.152164352360747	0.7879316194084637	0.8365898245815043	0.0435367
26.606606606606608	1.9669589986962501	2.185974670078012	4.617837267642984	4.16398	9.530604671860953	0.3675521641819724	0.425065	0.3003015973853448	0.3200978110400736	0.020161799457433273	1.2484060455822348	1.1521651782956626	0.7883739580930333	0.8370283203793796	0.043538665738959086
26.66666666666667	1.96647	2.1854353058846114	4.614516601483027	4.16208	9.52997	0.3675739659985064	0.4251082005583901	0.3005756676811194	0.32022075218125107	0.0201803	1.2484071865660307	1.1521660064071546	0.7888059427969693	0.8374736121051146	0.0435406
26.72672672672673	1.9659796619014547	2.184897567558934	4.61118	4.160151070918649	9.52934	0.367596	0.4251505049658904	0.30085001856710586	0.3203440901819942	0.020198854277614444	1.2484083289865069	1.1521668367081999	0.7892249491397368	0.8379256273964899	0.043542576133709814
26.78678678678679	1.9654915573437204	2.184361592719687	4.607851633748672	4.15821	9.528713970173222	0.3676163812313095	0.42519193795591165	0.30112496226478697	0.3204678823628615	0.020217364897394292	1.2484094728491715	1.1521676692117715	0.7896283054057618	0.8383842728823618	0.0435445
26.84684684684685	1.9650049739896605	2.1838274242438516	4.604522736369642	4.156255807030469	9.528084486257505	0.36763655322856825	0.4252324437562325	0.3014006757468509	0.32059219086321333	0.0202359	1.2484106181595176	1.1521685039308394	0.7900172603464449	0.8388494328383851	0.0435464
26.90690690690691	1.964520415885221	2.1832947079703513	4.601194304380318	4.154293628540935	9.527455373767403	0.36765605237040005	0.4252719433066588	0.3016784676291705	0.32071708244032504	0.020254352970395312	1.2484117649230553	1.1521693408783662	0.7903801881826601	0.839321	0.043548362612731054
26.966966966966968	1.9640383496593141	2.18276	4.5978663134527595	4.152319430348159	9.526826630599064	0.36767494596865574	0.4253103272437163	0.3019596634062468	0.32084262828859983	0.020272830584106113	1.248412913145303	1.1521701800673099	0.7907060786313813	0.8397987143556734	0.0435503
27.02702702702703	1.963559572939708	2.182233206285735	4.5945389758898685	4.150332093892305	9.526198254674265	0.3676933437220123	0.42534749048237386	0.30224604854452725	0.3209689036951932	0.020291297353707976	1.248414062831795	1.1521710215106258	0.7909808254458631	0.8402824822865465	0.043552168830872914
27.087087087087088	1.9630858103973035	2.181704328441236	4.591212371943175	4.148330899206743	9.525570243941287	0.3677115348774105	0.42538344335092865	0.30253958368417977	0.321096	0.020309753355493697	1.2484152139880806	1.1521718652212614	0.7911867041850545	0.8407720552915495	0.043554056834455346
27.14714714714715	1.9625901378322013	2.1811767329035745	4.587888554867054	4.146315298603452	9.524942596372703	0.3677315065832695	0.4254183982142081	0.3028411158387884	0.3212239612126956	0.020328198664341386	1.2484163666196988	1.1521727112121656	0.7913164369422822	0.8412671887811632	0.0435559
27.20720720720721	1.9620248281854678	2.1806504883413127	4.584575866049573	4.144284863295635	9.524315309965077	0.3677553742955791	0.4254526316206904	0.30314747183204827	0.32135290878192513	0.020346633353640946	1.248417520732204	1.1521735594962879	0.7914018104909096	0.8417676083676243	0.0435578
27.267267267267272	1.9614657345110038	2.1801256553166684	4.581281249887536	4.142239259535329	9.523688382738785	0.3677809995446754	0.42548631349076604	0.3034537223803422	0.32148291550376407	0.020365057495457757	1.2484186763311602	1.1521744100865754	0.7914798139467905	0.8422730075952459	0.043559661681515115
27.32732732732733	1.9609158918789997	2.1796022793076726	4.5780037236588145	4.140178236543028	9.523061812740428	0.36780647689820256	0.42551950825670476	0.3037584472159513	0.32161406776600343	0.020383471160467376	1.248419833422149	1.1521752629959765	0.7915588138973776	0.8427830449450083	0.0435615
27.387387387387392	1.9603721366838238	2.1790803983932543	4.57474	4.138101619635069	9.522435598040003	0.3678313547144185	0.42555223105697315	0.3040617232557844	0.32174645276037106	0.020401874418144207	1.2484209920107654	1.1521761182374406	0.7916391966255266	0.8432973400340917	0.0435633
27.44744744744745	1.9598329863639725	2.178560051082328	4.571491989679896	4.136009305735663	9.521809736731262	0.3678555546951231	0.4255844800305144	0.30436341385947074	0.3218801585501686	0.020420267336512535	1.248422152102595	1.1521769758239115	0.7917209259192193	0.8438154689354785	0.0435652
27.507507507507512	1.9592972822483146	2.1780412845209933	4.568256064723299	4.1339	9.521184226931732	0.3678790368670744	0.4256162483440291	0.3046630907990892	0.32201527449886636	0.020438649982418247	1.2484233137032417	1.1521778357683403	0.7918039646514748	0.8443369586229874	0.043567
27.567567567567572	1.9587642563142489	2.1775241827923324	4.565032988649539	4.13178	9.520559066782639	0.3679017818801337	0.425648	0.3049601604668032	0.322152	0.020457022421481535	1.248424476818317	1.1521786980836763	0.7918882809449633	0.8448612804394638	0.0435688
27.62762762762763	1.9582333402589078	2.177008934782931	4.561822373152409	4.1296381527331105	9.519934254447813	0.3679237616352255	0.42567830802940443	0.30525395342860845	0.3222901060381387	0.0204754	1.2484256414534531	1.1521795627828768	0.7919738478011844	0.8453878423971305	0.0435706
27.687687687687692	1.9577042108985772	2.176495771983518	4.558623562128078	4.127483334034281	9.519309788113906	0.3679449634489323	0.42570857774828635	0.3055437689293231	0.3224300160262064	0.0204937	1.2484268076142933	1.1521804298789082	0.7920606427993275	0.8459159800014487	0.0435724
27.74774774774775	1.957176660993689	2.1759849098180326	4.555435682992974	4.125313263454858	9.518685665990084	0.3679653781596571	0.4257383242253536	0.3058288840260045	0.3225717285590227	0.0205121	1.2484279753064742	1.152181299384734	0.792149	0.8464449450303335	0.0435742
27.80780780780781	1.9566505609803475	2.1754765363283006	4.5522577837386144	4.123128205094693	9.518061886308248	0.3679849982289401	0.4257675339914623	0.30610856808727316	0.3227153595633254	0.0205304	1.2484291445356506	1.1521821713133265	0.7922378509414741	0.8469738914249784	0.043576
27.86786786786787	1.956125837209767	2.1749708515865125	4.549089039346172	4.120928479415649	9.517438447321757	0.36800381818194156	0.42579619238855554	0.30638220118173476	0.32286103757239837	0.020548733734035547	1.2484303153074858	1.1521830456776823	0.7923282431180736	0.8475018570197379	0.0435777
27.92792792792793	1.955602459271756	2.174468084376686	4.545928966210542	4.118714464855146	9.516815347304654	0.36802183697696544	0.42582428292715147	0.30664956264192256	0.3230089078826377	0.020567046248574795	1.248431487627664	1.1521839224907953	0.7924198213386477	0.8480277392268956	0.0435795
27.98798798798799	1.955080432911953	2.1739684981542915	4.542777454214368	4.116486600764387	9.51619	0.36803906280528786	0.42585178666118073	0.3069110319220188	0.3231591381199991	0.020585348985183025	1.2484326615018806	1.152184801765668	0.7925125864936731	0.8485502618631608	0.043581241429003645
28.048048048048052	1.9545597953682303	2.1734723953484325	4.539634627170754	4.114245391774482	9.51557	0.36805551988843765	0.4258786815884828	0.3071673717134274	0.32331192590549296	0.020603642001231548	1.248433836935826	1.1521856835153281	0.792607	0.849068	0.043583
28.10810810810811	1.9540406095652425	2.172980123263642	4.536500693447034	4.1119914135969555	9.514948064138082	0.3680712544907025	0.42590494207468144	0.3074193538023662	0.3234675097095007	0.020621925352915505	1.2484350139352078	1.1521865677528038	0.792702	0.8495789575470766	0.0435847
28.168168168168172	1.9535229543442767	2.172492082009772	4.533375822991859	4.109725320764167	9.514326303167872	0.36808633524896844	0.4259305383017434	0.30766757989755367	0.3236261846177771	0.020640199095588115	1.2484361925057443	1.1521874544911608	0.792798	0.8500811823203344	0.0435864
28.22822822822823	1.9530069112481268	2.1720087231614627	4.530260093427046	4.1074478568776875	9.5137	0.3681008448224822	0.425955	0.3079124751766699	0.3237883258019992	0.020658463283751507	1.248437372653177	1.1521883437434588	0.7928956505877086	0.8505719076279389	0.043588155338277555
28.28828828828829	1.9524925522572782	2.1715305342720765	4.527153531039907	4.105159868585117	9.513083771590816	0.3681148662014595	0.4259795953572406	0.30815433453172447	0.3239544244075188	0.020676717971033067	1.2484385543832552	1.1521892355227952	0.7929944722685219	0.8510476817574082	0.043589863270750456
28.34834834834835	1.9519799331019871	2.1710585526910076	4.524056519409576	4.102862324735267	9.512462997797597	0.3681284711160721	0.42600297304610646	0.30839336689082575	0.3241251438564876	0.020694963210313208	1.248439737701726	1.1521901298422554	0.7930945439690945	0.8515039338800687	0.0435916
28.40840840840841	1.9514690931944603	2.170593526805484	4.520988978260544	4.100556341597799	9.511842549908913	0.3681417151277797	0.42602552143128414	0.30862971986053467	0.3243014100961657	0.0207132	1.2484409226143545	1.1521910267149724	0.7931958814473964	0.8519343739221737	0.0435933
28.46846846846847	1.950960060243302	2.1701362781387568	4.518008588146936	4.098243208896217	9.511222426379087	0.36815463857825825	0.4260471914077943	0.30886350284025654	0.32448455523758435	0.020731425552042902	1.2484421091269167	1.1521919261540505	0.7932985010956812	0.8523299814541564	0.0435949
28.528528528528533	1.9504528581331686	2.1696876715095024	4.5151	4.095924377638057	9.510602625679478	0.36816727020117435	0.4260679358469168	0.30909482924198955	0.32467651564469446	0.020749642756071295	1.248443297245212	1.1521928281725926	0.7934024197483397	0.8526773720462684	0.0435966
28.58858858858859	1.9499475165161264	2.169248569483546	4.512221373353159	4.0936011911960755	9.509983146299964	0.36817963091558653	0.4260877166206507	0.3093237923234183	0.3248798368536163	0.0207679	1.2484444869750468	1.1521937327836866	0.793508	0.8529569876771373	0.0435983
28.64864864864865	1.9494440957181884	2.1688202088302986	4.509365565056308	4.091274694822501	9.509363986749452	0.36819173674327277	0.42610652190120346	0.3095504776754977	0.32509635358354055	0.020786	1.248445678322229	1.152194640000404	0.7936142227564091	0.8531465700735852	0.043599944854464855
28.70870870870871	1.9489428276374696	2.1684051442123913	4.5065201411003475	4.088950375882028	9.508745145552846	0.3682036005759124	0.4261244122945678	0.30977496544371524	0.3253249073558393	0.0208042	1.2484468712925831	1.1521955498357714	0.7937221418170638	0.8532492538699297	0.043601598221581515
28.76876876876877	1.9484521837880868	2.168016753953983	4.503684062751468	4.086639777995152	9.50813	0.3682152233246811	0.42614157373624917	0.30999733381287664	0.3255595684440985	0.0208224	1.2484480658919457	1.152196462302829	0.7938314291443374	0.8533172167794886	0.0436032
28.828828828828826	1.948044126118971	2.167681329684627	4.500868642603502	4.084345836601061	9.507508412409432	0.3682265410472736	0.4261580465725553	0.3102176674162179	0.32579546308026885	0.020840591073089373	1.248449262126178	1.1521973774145864	0.7939421021500784	0.8533821294619702	0.0436049
28.88888888888889	1.9477335316193491	2.1674	4.498077750756605	4.082064215939332	9.506890517597244	0.3682375921986277	0.4261726729404814	0.31043606196357765	0.32603212519365443	0.020858753528501167	1.2484504600011486	1.1521982951840943	0.7940541781969367	0.853447	0.0436065
28.94894894894895	1.9474727924018451	2.167148146097445	4.495313241825245	4.079791325185689	9.506272935408075	0.36824842583602274	0.42618407373813944	0.3106526221009479	0.3262699461062081	0.020876907022316257	1.2484516595227262	1.1521992156244487	0.7941676745730532	0.8535131954225083	0.043608137777651386
29.009009009009013	1.94723	2.1669091187182845	4.492559867951662	4.0775253495933494	9.505655664448996	0.3682590642124833	0.4261945323865075	0.3108674428792476	0.3265090329517766	0.0208951	1.2484528606967995	1.1522001387487335	0.7942826084775256	0.8535794294893527	0.0436098
29.06906906906907	1.9469909530682659	2.166682463807201	4.489811977540036	4.075265608763421	9.505038703344209	0.3682695188948231	0.4262047943733172	0.3110805882629845	0.3267492447839062	0.020913187304398215	1.2484540635292676	1.1522010645700969	0.7943989970071523	0.8536461367674036	0.043611364289739774
29.12912912912913	1.946756927583669	2.1664484328607294	4.4870696859100425	4.073011994576838	9.504422050731467	0.36827979807525174	0.42621505241274127	0.311292	0.32699	0.020931314180543403	1.248455268026058	1.1522019931017187	0.7945168571472107	0.8537133215871697	0.043613
29.18918918918919	1.9465256421416592	2.1662246763476625	4.484334379475421	4.0707646079171695	9.503805705264842	0.36828990930581856	0.42622522637083304	0.3115021870833313	0.3272317755703947	0.020949432271024068	1.248456474193101	1.1522029243567815	0.7946362057644499	0.8537809883254971	0.043614562761067975
29.24924924924925	1.9462984822380383	2.1659990962549545	4.481591747565164	4.068523543265699	9.503189665613313	0.36829985961412265	0.4262353285873692	0.3117112507439259	0.3274732745381585	0.020967541618262406	1.2484576820363327	1.1522038583485466	0.794757	0.8538491414054468	0.0436162
29.30930930930931	1.946091042620659	2.1657732133583387	4.478794843129513	4.066288778921717	9.502573930458905	0.36830970033270477	0.42624538496955905	0.3119234820342999	0.32771433912627074	0.020985642264342803	1.248458891561706	1.1522047950902214	0.7948794352536103	0.8539177852987565	0.0436177
29.369369369369373	1.945907839345009	2.165547657690673	4.4760128986884595	4.064060123333616	9.501958498500976	0.3683195017363695	0.4262553986454804	0.31213988503673634	0.3279545414766142	0.0210037	1.2484601027751876	1.152205734595144	0.7950033491921167	0.8539869245236219	0.0436193
29.42942942942943	1.9457559005850662	2.1653223458396837	4.473239595503692	4.06184	9.501343368450156	0.36832937137724664	0.42626537205244913	0.31235433737232454	0.32819349109947105	0.0210218	1.248461315682773	1.1522066768765875	0.7951288177210594	0.8540565636462515	0.0436209
29.48948948948949	1.9456177547918847	2.1650973388011017	4.470472609086389	4.059619549642315	9.50073	0.3683394202259457	0.42627530704545985	0.31256657680421207	0.32843084470725414	0.0210399	1.248462530290459	1.1522076219479005	0.7952558569829503	0.8541267072829891	0.043622440067746994
29.54954954954955	1.945478913391626	2.1648725823051467	4.467710291370786	4.057406579490547	9.500114008982136	0.36834957544195496	0.4262852052586031	0.31277639701421533	0.3286663078661571	0.021057958655580255	1.24846	1.1522085698224709	0.7953844829411666	0.8541973600984042	0.043624
29.60960960960961	1.9453377693931169	2.1646492927670073	4.464951637863551	4.055197719615805	9.499499777057766	0.3683597220473177	0.4262950742789269	0.3129836974717794	0.3288996315438255	0.021076	1.2484649646301686	1.1522095205136873	0.7955147113659528	0.8542685268067146	0.0436255
29.66966966966967	1.9451948537251484	2.1644365215915657	4.462196274683045	4.052992399257046	9.498885842021744	0.3683698272321288	0.4263048857984358	0.31318875009618363	0.32913060641493114	0.021094065694519454	1.2484661843742506	1.1522104740349954	0.7956465578171769	0.85434	0.0436271
29.72972972972973	1.9450510481154093	2.1642243850309124	4.459444398962839	4.050790075353752	9.498272202651746	0.36837989736740584	0.4263146600757653	0.3133921616955275	0.32935905684539746	0.021112106561308425	1.2484674058425622	1.152211430399863	0.7957800376277856	0.8544124210114762	0.0436286
29.78978978978979	1.9449076508238632	2.164012660017291	4.456696328852425	4.048590241463161	9.497658857738454	0.3683899841087771	0.4263244015819355	0.31359448329503264	0.32958483551647644	0.0211301	1.2484686290411697	1.152212389621784	0.7959151658843043	0.8544851581892552	0.0436302
29.849849849849853	1.9447660340312858	2.163801251849466	4.453952099919314	4.046392432610606	9.497045806086787	0.3684003506108247	0.4263341130100339	0.3137960348867537	0.3298078190869577	0.0211482	1.2484698539761487	1.152213351714273	0.7960519574065473	0.8545584286233252	0.0436317
29.90990990990991	1.9445900123012168	2.1635901020831074	4.45121	4.044196229680873	9.496433046511688	0.3684130835384983	0.4263437963022669	0.31399697820165995	0.33002790500961393	0.0211662	1.2484710806535946	1.1522143166908876	0.7961904267273084	0.8546322372842229	0.043633196554747594
29.96996996996997	1.9443458802318103	2.1633791673700595	4.448474654244515	4.042001265977764	9.495820577840501	0.3684313376798654	0.42635345300453986	0.3141974061597928	0.3302450096222122	0.0211842	1.2484723090796146	1.1522152845652043	0.7963305880705273	0.8547065891941635	0.043634708459951654
30.03003003003003	1.944104360280589	2.1631684117509176	4.4457410677232225	4.039807237953135	9.495208398912478	0.3684534618185498	0.4263630844262486	0.3143973873617971	0.33045906773360584	0.0212022	1.248473539260351	1.1522162553508306	0.7964724553283478	0.854781	0.0436362
30.09009009009009	1.9438747767323574	2.1629578033906003	4.443010643322207	4.037613922260622	9.4946	0.36847664052455453	0.42637269172315306	0.31459698283070614	0.33067003406724055	0.021220176980823995	1.2484747712019413	1.1522172290613926	0.7966160420404347	0.8548569431139109	0.0436377
30.150150150150147	1.9436528629328218	2.1627473131411823	4.440283329755073	4.035421233514541	9.493984905703183	0.36849988274453116	0.42638227594411654	0.3147962512750023	0.3308778868144538	0.021238159926186193	1.248476004910537	1.1522182057105559	0.7967613613699305	0.8549329554344609	0.0436392
30.21021021021021	1.9434356232716412	2.1625369142908895	4.4375589932557915	4.03323	9.493373589158308	0.3685228159922079	0.42639183805931147	0.3149952502669247	0.331083	0.0212561	1.248477240392307	1.1522191853120154	0.796908	0.8550095316255956	0.0436407
30.27027027027027	1.9432211486162156	2.1623265859497947	4.434837412222181	4.031037748341151	9.492762557829769	0.36854523326842387	0.42640137897806074	0.31519403620880726	0.33128431289583243	0.021274101456049844	1.248478477653436	1.1522201678794917	0.7970572485147464	0.8550866769773806	0.043642179282664256
30.33033033033033	1.9430081273770665	2.162116385607068	4.43212	4.0288468280779615	9.492151810612606	0.36856695888339425	0.42641089955962486	0.31539266398376703	0.3314830034992447	0.021292060109179525	1.2484797167001431	1.1522211534267313	0.7972078405711833	0.8551643968351929	0.043643656124209916
30.39039039039039	1.9427957205296527	2.1619063466452006	4.4294002416820195	4.026656730602843	9.491541346413399	0.3685878491860774	0.42642040061614916	0.31559118653227286	0.33167881337338184	0.02131	1.2484809575386422	1.1522221419675116	0.7973602136854046	0.8552426966001329	0.043645127327121745
30.45045045045045	1.942583362050678	2.1616962527351578	4.426684573929238	4.024467946431023	9.490931164149544	0.36860776513485116	0.4264298829305021	0.3157896545813732	0.33187187465058005	0.021327953360402933	1.2484822001751625	1.1522231335156388	0.7975143788073469	0.8553215817263198	0.0436466
30.51051051051051	1.9423706509307832	2.1614860668491436	4.423970791449642	4.022280771947912	9.490321262748468	0.3686265573482479	0.4264393472598872	0.31598811647860275	0.3320623321150275	0.0213459	1.2484834446159518	1.1522241280849375	0.7976703463845399	0.8554010577260867	0.0436481
30.57057057057057	1.9421573227966442	2.161275857838647	4.4212587322423476	4.0200953836958435	9.489711641147535	0.36864408034264357	0.42644879432983485	0.3161866181476073	0.3322503337487659	0.0213638	1.2484846908672735	1.1522251256892662	0.7978281263423613	0.8554811301675774	0.043649507666748084
30.630630630630627	1.941943269197533	2.161065150465059	4.418548209507214	4.017911896063867	9.489102298294258	0.3686602551519204	0.4264582248411154	0.31638520303976897	0.3324360243721941	0.021381733593984893	1.2484859389354257	1.1522261263425118	0.7979877280665668	0.8555618046715239	0.043650956874270126
30.69069069069069	1.9417285585842574	2.160854091098829	4.415839023172631	4.01573	9.488493233145773	0.36867517349395046	0.42646763947027516	0.316584	0.33262	0.021399644563216216	1.2484871888267002	1.1522271300585911	0.7981491603974051	0.8556430869183214	0.043652400719140234
30.75075075075075	1.941513379256681	2.1606429878734184	4.413130970488116	4.0135508574388385	9.487884444669545	0.36868912505175233	0.42647703887052485	0.31678278414091243	0.33280101913729443	0.0214175	1.2484884405474082	1.1522281368514493	0.7983124316144408	0.8557249826446736	0.043653839254415086
30.81081081081081	1.9412979143210634	2.1604317353812608	4.410423941283884	4.01137	9.48728	0.36870245514152244	0.42648642367288186	0.3169818552473651	0.3329805787841248	0.021435443028772393	1.2484896941038786	1.1522291467350725	0.798478	0.8558074976453978	0.043655272532460605
30.87087087087087	1.941082264848731	2.1602202438318585	4.407717667112979	4.009198077891898	9.486667693650034	0.3687154120351583	0.426496	0.3171811595107986	0.3331583398338319	0.021453330587336155	1.248490949502456	1.152230159723466	0.7986445209879006	0.855891	0.0436567
30.93093093093093	1.9408664520854597	2.1600084359547997	4.405011841641984	4.007024595578039	9.486059729088291	0.36872812405750915	0.42650515190019644	0.3173807287710272	0.3333344159638366	0.0214712	1.2484922067495237	1.1522311758306574	0.7988133528579396	0.8559744089276073	0.0436581
30.990990990990987	1.9406504425268838	2.159795691684425	4.40231	4.00485	9.485452037161288	0.3687406445869998	0.4265144964818365	0.3175805927388971	0.3335089170367896	0.0214891	1.2484934658514555	1.152232195070699	0.7989840510503448	0.8560588170823213	0.043659541336591626
31.05105105105105	1.9404341613158937	2.159582382417725	4.3996	4.002682930230226	9.484844616882416	0.3687529921834327	0.4265238287898753	0.31778077904135926	0.33368194983873356	0.021506946933063265	1.2484947268146454	1.1522332174576706	0.7991566210214478	0.8561438682551966	0.043660954095708214
31.11111111111111	1.9402174884082812	2.159368554429216	4.396894592969754	4.000514568630507	9.484237467273989	0.3687651719862769	0.4265331493625869	0.3179813132384873	0.3338536185854461	0.021524803705162156	1.2484959896455072	1.1522342430056973	0.7993310676949974	0.8562295685248579	0.0436624
31.171171171171174	1.940000244233803	2.159153951120978	4.394188156943381	3.9983477335771775	9.483630587367184	0.3687771850720505	0.4265424587206217	0.31818221879431513	0.33402402521415064	0.0215427	1.2484972543504704	1.15224	0.7995073954849624	0.8563159240283468	0.043663764645540316
31.23123123123123	1.9397823052699652	2.1589392252949358	4.391481017582981	3.996182333323579	9.483023976201638	0.3687890320355287	0.4265517573677052	0.3183835169815153	0.33419326950207673	0.021560494411677282	1.2484985209360075	1.1522363036415262	0.7996856083279469	0.8564029409585175	0.0436652
31.29129129129129	1.9395639762799717	2.158724035078374	4.388772961596345	3.9940182628058216	9.482417632825294	0.36880071399371395	0.4265610457909427	0.3185852266740674	0.33436144905844895	0.0215783	1.248499789408576	1.1522373387576719	0.7998657097298031	0.8564906255651736	0.0436666
31.35135135135135	1.9393454937609864	2.158507932014025	4.38606	3.991855337714941	9.481811556294023	0.36881223285093834	0.4265703244625105	0.31878736395242113	0.3345286592261966	0.021596154861072716	1.2485010597746584	1.1522383770916143	0.8000477028107777	0.8565789841549443	0.043667943764873755
31.41141141141141	1.9391268504578885	2.158291373842436	4.383353015155416	3.989693362175126	9.48121	0.36882359136624776	0.4265795938404333	0.31898994136895514	0.3346949929273681	0.021613973810755846	1.2485023320407562	1.1522394186576648	0.8002315903703596	0.8566680230902981	0.0436693
31.471471471471467	1.938907943239003	2.1580757649944147	4.380641143354367	3.9875327127124605	9.480600200034084	0.3688347929454318	0.4265888543635896	0.319193	0.3348605404685849	0.021631785281249618	1.2485036062133879	1.1522404634701118	0.8004173749607258	0.8567577487907437	0.043670705916000654
31.53153153153153	1.9386886062995772	2.15786	4.377928186479219	3.9853735010689233	9.479994918458582	0.3688458414148636	0.42659810645765806	0.31939643926752426	0.3350253893517442	0.021649589300381075	1.2485048822991132	1.1522415115431761	0.8006050589689105	0.8568481677309031	0.0436721
31.59159159159159	1.9384686204540933	2.15765	4.375214183199132	3.983215692710858	9.479389900035573	0.36885674084014863	0.42660735053418786	0.3196	0.33518962409101044	0.0216674	1.2485061603044776	1.152242562891238	0.8007946447195988	0.8569392864405417	0.043673449344908966
31.65165165165165	1.9382477235650895	2.1574307971850506	4.3724993486864125	3.9810592112418437	9.478785143860037	0.36886749539034425	0.42661658699234883	0.31980463816188814	0.3353533260410626	0.021685175094579248	1.2485074402360559	1.1522436175287447	0.800986	0.8570311115042386	0.0436748
31.71171171171171	1.9380256251809294	2.15722	4.369784610415316	3.9789039579017693	9.478180649035215	0.3688781092323484	0.42662581621857276	0.3200091798193397	0.3355165732491432	0.021703	1.2485087221004394	1.1522446754700022	0.80118	0.8571236495597223	0.0436762
31.77177177177177	1.9378	2.157	4.367074605783907	3.9767498217405612	9.477576414674305	0.36888858642408284	0.42663503858701074	0.32021343162415283	0.3356794403361139	0.021720731410987872	1.248510005904238	1.152245736729516	0.801375	0.8572169072984726	0.043677530146369145
31.831831831831828	1.9375765180570321	2.156789802156912	4.3643856666478085	3.9745966840476137	9.47697	0.36889893102393123	0.42664425446037485	0.3204154414084951	0.3358419984091518	0.0217385	1.2485112916540968	1.1522468013216043	0.801572	0.8573108914641531	0.0436789
31.89189189189189	1.937349737642212	2.156576559596746	4.361741578738821	3.972444394012808	9.476368723819986	0.36890914696979105	0.42665346418934563	0.32061257315896563	0.3360043150059167	0.021756258463140568	1.2485125793566596	1.1522478692610727	0.8017711918408632	0.8574056088520525	0.0436802
31.951951951951948	1.9371212885149605	2.1563637889544642	4.359189372220992	3.9702926537947327	9.475765265587018	0.3689192380455538	0.42666266811185377	0.3208037064911669	0.33616645406936535	0.021774011080889756	1.2485138690185962	1.152248940562151	0.801972	0.857501	0.0436816
32.01201201201201	1.9368912473836652	2.1561516171458694	4.356772275108513	3.9681416266462963	9.475162064332803	0.3689292079014564	0.42667186655452094	0.3209927120607427	0.3363284759478879	0.021791756461106728	1.2485151606465965	1.1522500152394861	0.8021752343374935	0.8575972707257714	0.0436829
32.072072072072075	1.9366600854495635	2.1559397429210074	4.35447	3.965991627339185	9.474559119206042	0.36893906005602817	0.42668105983651555	0.32118515198457487	0.33649043741896917	0.021809494629401315	1.248516454247372	1.152251093307711	0.8023801541065466	0.8576942290487992	0.0436842
32.13213213213213	1.9364286478282986	2.1557281188338298	4.352225955483329	3.9638426660933934	9.473956429361076	0.36894879790461843	0.42669024826544766	0.32138133523872364	0.3366523917481759	0.021827225611216583	1.24852	1.15225	0.802587	0.8577919482657095	0.043685572244882356
32.192192192192195	1.936197184027593	2.1555167012530316	4.349993338790697	3.961694680010695	9.473353993957287	0.368958	0.426699	0.321577	0.3368143887611655	0.021844949431784565	1.2485190473941787	1.1522532596755677	0.8027958343088597	0.8578904354093111	0.043686897570071014
32.25225225225225	1.935965725525312	2.1553054602263177	4.347764404921448	3.9595475584945694	9.472751812163862	0.3689679437065547	0.42670861174323316	0.32177292318284667	0.3369764749324129	0.021862666116159203	1.2485203469537254	1.152254348004423	0.8030066176664897	0.8579896975548372	0.0436882
32.312312312312315	1.9357342347015067	2.155094660153424	4.345533549086891	3.9574010682523815	9.472149883153653	0.3689773579170397	0.42671778735458943	0.32196795906062275	0.3371386934890279	0.0218804	1.2485216485130752	1.1522554397828442	0.8032193821598933	0.8580897418189798	0.0436895
32.37237237237237	1.9355026373176474	2.154884127895385	4.3433	3.9552551672472993	9.471548206106746	0.3689866703507187	0.42672695924235265	0.3221627154381673	0.33730108452740226	0.0218981	1.2485229520790324	1.1522565350255782	0.8034341452096845	0.8581905753571418	0.0436908
32.432432432432435	1.9352708371665748	2.1546739481446022	4.341058518084357	3.953110283990432	9.470946780212092	0.3689958839151161	0.42673612766770047	0.322357	0.3374636851364667	0.021915773599825546	1.248524257658424	1.1522576337474053	0.8036509271509478	0.8582922053596286	0.0436922
32.49249249249249	1.9350386947809983	2.1544648442976024	4.338813035180845	3.950966245652661	9.470345604661984	0.3690050014406429	0.4267452928774556	0.322552	0.337627	0.021933461985893805	1.248525565258101	1.1522587359631415	0.8038697515460683	0.8583946390490995	0.043693462084937254
32.552552552552555	1.9348058621500497	2.154255979527654	4.33656	3.948822958308218	9.46974	0.36901402568534436	0.4267544551163752	0.3227469970095983	0.3377896491815554	0.021951143357907644	1.248526874884931	1.1522598416876368	0.8040906455035944	0.8584978836791306	0.043694762819936776
32.61261261261261	1.9345725586657139	2.1540471821608635	4.334304888489998	3.9466803343664933	9.469144001401988	0.3690229593407269	0.4267636146215748	0.32294216446486856	0.33795307296324084	0.0219688	1.2485281865458056	1.152260950935773	0.8043136399903649	0.8586019465312057	0.0436961
32.672672672672675	1.934339374132038	2.1538384770095025	4.332041961440995	3.9445382845746417	9.468543572109349	0.36903180503651284	0.4267727716215382	0.32313767915672137	0.33811682728412384	0.021986485155111393	1.2485295002476353	1.1522620637224583	0.8045387701525035	0.8587068349093958	0.0436974
32.73273273273273	1.9341064116758548	2.1536301169638437	4.329773083005847	3.9423967182808366	9.46794	0.3690405653482551	0.4267819263370785	0.32333360136989403	0.33828093622930194	0.0220041	1.2485308159973498	1.152263180062646	0.8047660756331338	0.8588125561371307	0.0436986
32.792792792792795	1.93387	2.1534220435341425	4.327498328150105	3.940255543627243	9.467343454289397	0.36904924279993434	0.42679107898152424	0.32352997638219294	0.33844542170285835	0.022021799180096384	1.2485321338018938	1.152264299971321	0.8049956008730612	0.8589191175539969	0.043699926365350146
32.85285285285285	1.933641108783493	2.1532142433127337	4.32522	3.938114666431189	9.466743764214394	0.3690578398654149	0.4268002297612199	0.32372683336113356	0.3386103035449716	0.022039445836064986	1.2485334536682393	1.1522654234635066	0.8052273954374038	0.8590265265087546	0.0437012
32.912912912912915	1.9334086971901507	2.153006709365057	4.322931849106232	3.935973987808592	9.466144319011065	0.3690663589700695	0.42680937887574616	0.32392418040437165	0.33877559967169124	0.022057085618287828	1.2485347756033793	1.1522665505542593	0.8054615143017837	0.8591347903555007	0.0437025
32.97297297297297	1.933176379206935	2.152799435992116	4.320640793036748	3.933833400665413	9.465545117918332	0.36907480249180463	0.42681852651814794	0.3241219900283601	0.33894132619538614	0.022074718549572096	1.248536099614331	1.1522676812586718	0.8056980181472965	0.8592439164484248	0.0437038
33.033033033033036	1.9329440831964921	2.152592418077132	4.31835	3.9316927846048153	9.464946160182349	0.3690831727625476	0.42682767287514783	0.3243201531272602	0.339107	0.0220923	1.2485374257081279	1.152268815591872	0.8059369736418229	0.8593539121352328	0.043705028477236264
33.093093093093096	1.9327116993463198	2.1523856510175023	4.3160496715913075	3.929551998169476	9.464347445056788	0.3690914720691343	0.42683681812735336	0.324518	0.33927412656344047	0.022109963949679574	1.2485387538918256	1.1522699535690266	0.8061784537144571	0.8594647847510829	0.043706294647230054
33.15315315315316	1.9324790293930638	2.152179130854622	4.313763749858657	3.9274108775564476	9.463748971799234	0.36909970265410397	0.4268459624494426	0.32471512019919196	0.3394412246403403	0.0221276	1.2485400841725034	1.152271095205337	0.8064225378211174	0.8595765416109232	0.0437076
33.213213213213216	1.9322455306614055	2.1519728549793466	4.311505289612653	3.925269359192826	9.463150739674349	0.3691078667162363	0.42685510601036875	0.32490828035894287	0.33960880178346653	0.0221452	1.248541416557265	1.1522722405160417	0.8066693121790914	0.8596891900016355	0.0437088
33.27327327327328	1.9320123345119786	2.1517668289717635	4.3093	3.923127594492616	9.462552747950422	0.3691159664109819	0.42686424897350195	0.32509607268887825	0.33977686671584856	0.022162781226987095	1.2485427510532363	1.1522733895164223	0.8069188700363207	0.8598027371741804	0.0437101
33.333333333333336	1.9317813918869453	2.151561242400842	4.3072	3.920985628295427	9.461954995901051	0.36912400385055905	0.4268733914955559	0.3252791541145516	0.3399454269580155	0.0221804	1.2485440876675606	1.1522745422217933	0.8071713119014109	0.8599171903350152	0.0437113
33.393393393393396	1.9315508118282734	2.1513559493665357	4.305245455291288	3.918843410228554	9.461357482805521	0.36913198110440254	0.42688253372892715	0.3254631098811733	0.3401144888955369	0.022197959119241575	1.248545426407404	1.1522756986475122	0.8074267457704506	0.8600325566356225	0.0437126
33.453453453453456	1.9313204367953598	2.151150895840681	4.303378806692761	3.9167008623008646	9.460760207949063	0.36913990019921566	0.42689167582252807	0.3256523987200196	0.34028405783763116	0.022215538042434823	1.2485467672799546	1.152276858808976	0.8076852873522122	0.8601488431616128	0.0437138
33.513513513513516	1.9310902151525509	2.15095	4.301537998282914	3.9145578969784505	9.46016	0.3691477631190298	0.4269008179197038	0.3258427496294788	0.3404541380621737	0.0222331	1.2485481102924298	1.1522780227216194	0.8079470602902753	0.8602660569223768	0.0437151
33.573573573573576	1.9308614919646416	2.1507414967761225	4.299706877633839	3.9124144261167415	9.459566370116509	0.3691555718047572	0.4269099601591671	0.3260324980250141	0.3406247328454886	0.022250675949377564	1.2485494554520669	1.1522791904009206	0.8082121963845211	0.8603842048382627	0.0437163
33.63363363363364	1.9306329150378643	2.1505371942467715	4.297874086327844	3.9102703973289326	9.458969805732927	0.3691633281537355	0.42691910267505795	0.32622177936341595	0.3407958444717441	0.022268234975397764	1.248550802766125	1.1522803618623942	0.8084808357927716	0.8605032937276561	0.0437175
33.693693693693696	1.9304043448311077	2.1503334173777957	4.29604	3.908126030764863	9.458373476773932	0.36917103401964646	0.4269282455954778	0.32641076018712617	0.34096747421674867	0.022285787411062172	1.2485521522418823	1.1522815371216044	0.8087531272501142	0.8606233302926841	0.0437188
33.75375375375376	1.9301756911961627	2.1501303669666227	4.29419	3.9059811519789274	9.457777382552909	0.36917869121295976	0.42693738904171763	0.3265996547769991	0.3411396223003581	0.022303333276963672	1.2485535038866435	1.1522827161941496	0.8090292282754341	0.8607443211048931	0.043719986005443294
33.813813813813816	1.929946876515875	2.149927878595649	4.292334711462333	3.903835888215724	9.457181522386167	0.36918630150138904	0.42694653313307135	0.32678863860697727	0.3413122877953471	0.022320872593495515	1.248554857707739	1.1522838990956783	0.8093093053651107	0.860866	0.043721209905461376
33.873873873873876	1.929717807937306	2.149725650880873	4.290470457155477	3.901689765542295	9.456585895593747	0.36919386661004383	0.42695567799121925	0.326978	0.3414854684630334	0.0223384	1.2485562137125248	1.1522850858418814	0.8095935341849245	0.860989	0.0437224
33.933933933933936	1.9294883178468776	2.1495236522077383	4.288596331790258	3.8995425766620047	9.455990501497544	0.36920138822112636	0.42696482373291195	0.32716739444472437	0.34165916049092365	0.022355931660145566	1.248557571908377	1.1522862764484911	0.8098820997468158	0.8611130824355685	0.043723647694267585
33.994	1.9292580022095316	2.149321871986955	4.286712085181884	3.8973942459203537	9.455395339423784	0.36920886797442815	0.42697397047065894	0.32735735926190074	0.34183335806676113	0.022373451450866673	1.248558932302693	1.1522874709312911	0.8101751965529146	0.8612379527562647	0.0437249
34.054054054054056	1.929027584947227	2.149120310630427	4.284817529408495	3.8952447309824807	9.4548	0.3692163074676564	0.4269831183135455	0.32754781054353993	0.3420080526938401	0.022391	1.2485602949028953	1.1522886693061032	0.8104730287385878	0.8613638076267703	0.0437261
34.11411411411412	1.9287971022469412	2.148919125067445	4.282912506363313	3.893094015230424	9.454205708686862	0.36922370825533524	0.4269922673666082	0.3277388005692667	0.3421832320437739	0.022408471647137936	1.2485616597164315	1.1522898715887981	0.8107758101455402	0.8614906524635169	0.043727279724738916
34.174174174174176	1.9285664900122892	2.1487182398935407	4.2809968731694585	3.890942116734845	9.453611238700661	0.3692310718497111	0.42700141773179534	0.32793036941914266	0.3423588779471679	0.022425972092381327	1.2485630267507795	1.1522910777952895	0.8110837643589686	0.8616184924224198	0.043728483924997064
34.234234234234236	1.9283360175111839	2.1485175680744586	4.279070493402185	3.888789110552157	9.453016998098047	0.3692383997196525	0.4270105695109222	0.3281225466582827	0.342535	0.022443466128518073	1.248564396013437	1.152292287941541	0.811397	0.8617473323702868	0.0437297
34.294294294294296	1.928105483624031	2.1483170957569726	4.277133234015148	3.8866351805988693	9.452422986229895	0.3692456932898999	0.42701972280209166	0.3283153525140349	0.3427114410170405	0.022461	1.2485657675119253	1.1522935020435654	0.8117161339406841	0.8618771768635946	0.043730882752626904
34.354354354354356	1.9278742952073038	2.148116817842832	4.2751849918190725	3.8844807737833373	9.451829202451481	0.36925295395133667	0.4270288777007232	0.3285087986705808	0.34288823283424175	0.022478435051386934	1.2485671412537869	1.1522947201174203	0.8120410443677816	0.862008	0.0437321
34.414414414414416	1.9276433659014631	2.1479167301654263	4.27323	3.8823271927643828	9.451235646122896	0.36926018305463837	0.427038	0.3287028887852577	0.3430651733997101	0.0224959	1.2485685172465937	1.1522959421792296	0.8123721171042442	0.8621398960136244	0.043733268969349946
34.47447447447448	1.92741	2.1477168285646346	4.271255621244255	3.880177177832376	9.450642316607066	0.36926738190603636	0.4270471926891619	0.32889761877732177	0.34324184888380554	0.022513378570149307	1.248569895497945	1.1522971682451522	0.8127096216933917	0.8622727779921967	0.043734457404683916
34.534534534534544	1.9271834800296963	2.1475171087255154	4.2692737740193385	3.878039421658027	9.450049213273674	0.36927455176966584	0.427056	0.32909297693758305	0.34341709317332425	0.0225308	1.2485712760154666	1.1522983983314108	0.8130538353211101	0.8624066790957609	0.0437356
34.594594594594604	1.9269542246824427	2.1473175661848822	4.267280126034618	3.8759297261141645	9.449456335494864	0.36928169387548887	0.4270655151880559	0.329289	0.34358873781825533	0.0225483	1.2485726588068065	1.1522996324542762	0.8134050418244652	0.8625416018850977	0.0437368
34.654654654654664	1.9267248647216497	2.147118196406127	4.2652744372534706	3.873870064939587	9.448863682646508	0.36928880942135067	0.4270746794648259	0.329485	0.3437549310041555	0.022565746548459675	1.2485740438796342	1.1523008706300646	0.8137635304425199	0.8626775483874515	0.043738
34.71471471471472	1.9264953176487485	2.146918994905623	4.26326	3.871911040473355	9.448271254110383	0.3692958995670584	0.4270838458666998	0.32968258709947135	0.3439150083230306	0.0225832	1.2485754312416497	1.1523021128751374	0.81413	0.8628145200052065	0.043739180497887165
34.774774774774784	1.9262655387035685	2.1467199574183264	4.261225905571823	3.87011	9.447679049270468	0.36930296543492025	0.4270930144701061	0.32988018432822414	0.344073	0.0226006	1.2485768209005774	1.1523033592059122	0.8145035285041619	0.8629525173568414	0.0437404
34.83483483483484	1.9260354881586006	2.14652	4.2591825100980865	3.8684352224536007	9.44709	0.36931000811156894	0.42710218534834915	0.33007823161048205	0.3442351770589512	0.0226181	1.2485782128641705	1.1523046096388616	0.8148856282038712	0.8630915400045232	0.043741523948429235
34.894894894894904	1.925805123271943	2.1463223595857124	4.257125970909331	3.866814036169118	9.446495308238902	0.3693170286483805	0.42711135857158566	0.330277	0.34439942574085625	0.0226355	1.2485796071402064	1.1523058641905062	0.8152761860939123	0.8632315859628743	0.0437427
34.954954954954964	1.9255743921422774	2.1461237933012645	4.255055981071958	3.8652165895508834	9.445903770836692	0.3693240280628119	0.42712053420694535	0.33047542126804863	0.344562	0.0226529	1.248581003736489	1.1523071228774582	0.8156754899825486	0.8633726508854332	0.0437439
35.015015015015024	1.9253432237655457	2.14593	4.252972225167325	3.8636262646812596	9.445312454709452	0.3693310073391094	0.42712971231879343	0.3306744130041933	0.3447242968333933	0.0226703	1.2485824026608505	1.1523083857163854	0.8160838201951951	0.8635147271182948	0.043745016956536785
35.07507507507508	1.9251115033321153	2.1457271161531293	4.250874381814214	3.862034714918231	9.444721359262134	0.36933796742899166	0.427139	0.33087355357749815	0.34488557356928984	0.022687720369657702	1.2485838039211485	1.152309652724008	0.8165014470576204	0.8636578035035691	0.0437462
35.135135135135144	1.9248789832995779	2.145529003032803	4.2487621262711555	3.860439308316461	9.444130483902349	0.3693449092519714	0.4271480762181603	0.33107274507910345	0.3450463004873077	0.022705120539624497	1.2485852075252675	1.1523109239171292	0.8169286286020315	0.8638018669450306	0.0437473
35.195195195195204	1.9246465120772958	2.1453310392303626	4.246635133046584	3.8588387121974415	9.443539828042512	0.36935183369287494	0.42715726212466776	0.33127188140163266	0.3452066719623424	0.022722514597842716	1.2485866134811197	1.1523121993126002	0.8173656086157819	0.8639469048349018	0.0437485
35.25525525525526	1.9244138867917007	2.145133224057632	4.244493078287818	3.8572322071733494	9.442949391098223	0.3693587416096066	0.4271664507466495	0.3314708490783471	0.34536684550484825	0.022739902561953546	1.248588021796644	1.1523134789272653	0.8178126151842342	0.8640929063773136	0.043749633722450346
35.31531531531532	1.9241806932866639	2.1449355566029484	4.2423356418003415	3.8556193913928083	9.442359172488146	0.36936563383523674	0.42717564214164583	0.3316695283018893	0.34552694693998065	0.0227573	1.2485894324798077	1.1523147627780828	0.8182698597489257	0.8642398625768051	0.0437508
35.37537537537538	1.9239465560315516	2.144738035546652	4.24016	3.854000023534505	9.441769171636679	0.3693725111727491	0.42718483636706833	0.3318677940572309	0.3456870784374999	0.022774660277767943	1.2485908455386054	1.1523160508820314	0.8187375366529096	0.8643877657555677	0.043751925043191135
35.43543543543544	1.9237110557008315	2.144540659019472	4.23797	3.8523739549979625	9.441179387969484	0.3693793743973305	0.42719403348042656	0.332066	0.34584732441450633	0.022792	1.248592260981092	1.1523173432561287	0.819216	0.864537	0.0437531
35.4955	1.9234744973288949	2.1443434245089468	4.235767917302534	3.8507410991035758	9.440589820916788	0.3693862242569173	0.42720323353947653	0.3322625659412886	0.34600775570866105	0.022809393825870633	1.248593678815306	1.1523186399174998	0.8197048786205602	0.8646863865355511	0.043754205175076076
35.555555555555564	1.9232397541701962	2.1441463288343736	4.2335458522732985	3.8491	9.440000469913231	0.3693930614726931	0.42721243660229474	0.33245880608542355	0.3461684325473795	0.0228268	1.2485950990493007	1.1523199408834421	0.8202048455581188	0.8648370923116252	0.0437553
35.61561561561562	1.9230058071132523	2.143949368260072	4.231306868733747	3.847454890239421	9.439411334395208	0.36939988674037755	0.4272216427272389	0.3326541026954375	0.3463294066999969	0.0228441	1.2485965216912505	1.1523212461712142	0.8207158469937365	0.864989	0.043756474251779684
35.67567567567568	1.9227721289867712	2.143752538960271	4.229050651491498	3.8458015425603245	9.438822413803832	0.3694067007302216	0.4272308519726703	0.3328483205676411	0.3464907230762235	0.022861449133324895	1.248597946749187	1.1523225557983179	0.8212379851809365	0.8651412685284907	0.0437576
35.73573573573574	1.9225389854702915	2.143555838360877	4.226776860884119	3.8441414013659347	9.438233707583661	0.36941350408366136	0.42724006439613704	0.33304132521068414	0.34665242094401594	0.022878788966262026	1.248599374231364	1.1523238697822633	0.8217713392003605	0.8652947299034465	0.0437587
35.7958	1.9223056400324023	2.143359267911745	4.224485108092433	3.8424745073514632	9.437645215181831	0.36942029742823024	0.4272492800527373	0.3332329839798282	0.34681453487756736	0.0228961	1.2486008041459242	1.1523251881405687	0.8223159629070573	0.8654491016077192	0.0437599
35.85585585585586	1.9220718824108807	2.143162834693106	4.222174908791677	3.8408009069019946	9.437056936050023	0.36942708136652586	0.4272584989950981	0.333423	0.34697709550845734	0.0229135	1.2486022365010587	1.152326510890666	0.8228718814137065	0.8656043804960118	0.043760979752026495
35.915915915915924	1.9218375151137679	2.142966572956593	4.219845588429519	3.8391206488169467	9.436468869642725	0.36943385647907306	0.4272677212853068	0.33361175391977127	0.3471401301296725	0.022930772890195624	1.248603671305111	1.1523278380500004	0.8234390835196417	0.8657605641002881	0.043762099414150823
35.97597597597598	1.921604401678713	2.142770544986785	4.217496066668092	3.83743	9.435881015416696	0.369441	0.4272769469308436	0.3337986308465283	0.3473036631849573	0.022948089061613875	1.2486051085662377	1.1523291696361078	0.8240175082612782	0.865918	0.0437632
36.03603603603604	1.9213733948644731	2.1425747431153987	4.215124301548741	3.835740354299145	9.435293372834451	0.36944738244028397	0.42728617592968515	0.33398370735240196	0.34746771666860937	0.0229654	1.2486065482928783	1.1523305056669002	0.8246070218359717	0.8660756393978247	0.0437643
36.0961	1.9211434237667724	2.1423791558629794	4.212725749090297	3.834040411060213	9.434705941359379	0.3694541343414797	0.42729540831655255	0.3341669325447681	0.347632	0.0229827	1.248607990493289	1.1523318461604724	0.8252073731843018	0.866235	0.0437654
36.15615615615616	1.920914109780554	2.1421837743504266	4.210291252769735	3.832333995298072	9.434118720459079	0.36946087952412676	0.4273046441372154	0.3343483426372829	0.3477974625626375	0.023000002394595473	1.2486094351758377	1.1523331911351322	0.8258180918076579	0.866394	0.0437666
36.21621621621622	1.9206847909084026	2.141988591774078	4.207822794389167	3.8306211472313407	9.433531709605129	0.3694676184729976	0.42731388344140325	0.33452813012659943	0.34796318938888915	0.023017295165613464	1.248610882348999	1.1523345406085803	0.826438	0.8665550226216088	0.0437677
36.276276276276285	1.920455374094003	2.1417936032307026	4.2053270357627275	3.8289019043552006	9.432944908270816	0.36947435165194464	0.4273231262796925	0.3347067634123494	0.34812950588424285	0.0230346	1.2486123320210822	1.1523358945987965	0.8270650898295165	0.8667166291584345	0.0437688
36.336336336336345	1.9202257739637065	2.1416	4.202805248124413	3.8271763015272384	9.432358315933199	0.36948107950804987	0.42733237270184093	0.33488614230669816	0.348296	0.023051863293534116	1.2486137842008591	1.1523372531237455	0.8276880985031312	0.8668791475609917	0.043769863484676326
36.3964	1.9199956743208781	2.1414041967406727	4.200285394536897	3.825444371091083	9.431771932073099	0.369488	0.4273416227559886	0.33507874219631556	0.34846396137846347	0.023069138682081575	1.2486152388966814	1.1523386162018088	0.8282262257071886	0.8670425829266523	0.043771
36.45645645645646	1.9197666640272646	2.141209776176847	4.197869634499653	3.8237061429820915	9.431185756173077	0.36949452095789925	0.4273508764883818	0.33532122231538447	0.34863212433892465	0.023086408307966908	1.2486166961170093	1.1523399838514008	0.8284458691103763	0.8672069414560346	0.043772058552002543
36.516516516516525	1.9195378402605159	2.1410155436409952	4.19549	3.8219616448145404	9.4306	0.3695012353655021	0.42736013394335826	0.33559	0.3488009250936289	0.023103672186774855	1.248618155870295	1.1523413560909714	0.8285387254615292	0.8673722304563368	0.0437732
36.57657657657658	1.9193090511299977	2.1408214989468086	4.1931206511255725	3.820210901921028	9.430014026204823	0.369508	0.4273693951635447	0.33585882257622257	0.3489703732661265	0.023120930334013908	1.2486196181650073	1.1523427329390303	0.8286261050059796	0.8675384583412774	0.043774243479124245
36.63663663663664	1.9190802327610625	2.140627640952696	4.190757137224976	3.81845	9.429428471117829	0.3695146534674558	0.42737866019004683	0.3361228642635242	0.34914047767227674	0.023138182765106322	1.2486210830104199	1.152344114414152	0.8287142641884855	0.8677056346181148	0.043775332170360046
36.6967	1.9188513506209688	2.140433966475437	4.188396032299639	3.8166907719357988	9.42884	0.36952135788735196	0.42738792906278866	0.3363798574889555	0.3493112463803022	0.023155429495429654	1.2486225504147341	1.1523455005350216	0.8288033331426836	0.867874	0.0437764
36.75675675675676	1.9186223817836607	2.1402404696424266	4.1860342832904855	3.8149214240112617	9.428257978216067	0.36952805968057373	0.4273972018206927	0.33662699747337604	0.34948268676385946	0.023172670540225992	1.2486240203865524	1.152346891320414	0.8288933420008188	0.8680428757441883	0.043777502066695055
36.81681681681682	1.918393311174624	2.140047142411619	4.183673968524612	3.8131459095649842	9.427673039401244	0.36953475917649203	0.42740647850167907	0.3368654037926191	0.3496548055491576	0.0231899	1.2486254929344867	1.1523482867892045	0.8289843225591531	0.8682129648981772	0.043778583294380315
36.876876876876885	1.9181641341437068	2.139853976169813	4.1813164195540775	3.81136	9.427088305015095	0.3695414566920449	0.42741575914248864	0.3370975037765435	0.34982760885604847	0.023207135633808197	1.248626968067203	1.152349686960352	0.8290763097786518	0.8683840509910988	0.043779662056619484
36.93693693693694	1.9179349630789972	2.1396609633146917	4.178962619929413	3.8095764321749472	9.426503774565045	0.36954815253234213	0.427425	0.3373248701244092	0.3500011022376966	0.023224359712692783	1.2486284457940349	1.1523510918529047	0.8291693422911632	0.8685561486352784	0.043780738364041276
36.997	1.9177064635709513	2.139468097931532	4.176613075252275	3.8077824880418722	9.425919447560094	0.36955484698393765	0.4274343324432344	0.33754833930308853	0.35017529071268894	0.023241578166233224	1.2486299261234253	1.152352501486016	0.829263	0.8687292733584421	0.0437818
37.05705705705706	1.9174778974493716	2.139275375638074	4.174267669403177	3.805982414786143	9.425335323514158	0.3695615403323354	0.4274436251698042	0.3377682951749411	0.3503501787959418	0.0232588	1.248631409064183	1.1523539158789344	0.8293587197623247	0.8689034415626047	0.043782883656939796
37.11711711711712	1.9172492082586094	2.1390827930971867	4.171925845119485	3.804176214600633	9.424751401941727	0.36956823285064416	0.4274529219901698	0.33798485837272696	0.3505257705270394	0.023275998256641766	1.248632894625145	1.1523553350509963	0.8294551663056776	0.8690786704800811	0.043783952662845016
37.17717717717718	1.9170203880855528	2.138890347554968	4.169586772984862	3.802363886611538	9.424167682362402	0.3695749248006191	0.4274622229361912	0.33819799896260605	0.3507020694946944	0.0232932	1.2486343828152044	1.1523567590216468	0.829553	0.8692549781302009	0.043785
37.237237237237245	1.9167914475496393	2.138698036513907	4.167249426676492	3.800545426787616	9.42358	0.3695816164341749	0.427472	0.3384076039110153	0.35087907885896136	0.0233104	1.2486358736435441	1.1523581878104374	0.8296518791128032	0.8694323832747461	0.0437861
37.2973	1.9165628051962218	2.138505857535189	4.164912544159386	3.7987208278584186	9.423000847270467	0.369588	0.4274808373334764	0.33861352013088214	0.3510568013707281	0.023327586570809352	1.2486373671190008	1.1523596214370115	0.829752	0.8696109053746345	0.0437871
37.35735735735736	1.9163346597374675	2.1383138081221214	4.162574399376727	3.796890079236523	9.422417730809448	0.3695949997014563	0.42749015084989095	0.338816	0.35123523938897944	0.023344771581318983	1.2486388632505896	1.1523610599211132	0.8298541924090503	0.8697905645470315	0.0437882
37.41741741741742	1.9161064292442365	2.1381218856538067	4.16023	3.7950531669399856	9.421834814443063	0.3696016917914878	0.42749946862281735	0.33901365199579475	0.35141439489570453	0.023362	1.2486403620473596	1.1523625032825893	0.8299576824999938	0.8699713815251976	0.0437893
37.47747747747747	1.91588	2.137930087351316	4.157880140266626	3.7932100735239556	9.421252097703615	0.36960838447786776	0.42750879068684605	0.3392076182326709	0.3515942695077574	0.0233791	1.2486418635183987	1.1523639515413828	0.8300628816406312	0.8701533776163513	0.0437903
37.53753753753754	1.9156495687049389	2.137738410267414	4.1555123499621525	3.7913607779976815	9.420669580126443	0.3696150779682748	0.42751811707775156	0.3393974537215056	0.35177486448728035	0.0233963	1.248643367672847	1.152365404717555	0.8301699277807242	0.8703365746651452	0.0437914
37.597597597597606	1.9154209292854054	2.1375468512994322	4.153138324501071	3.789505255740267	9.42009	0.36962177246244804	0.42752744783272745	0.33958317930867493	0.3519561807499901	0.023413456534952262	1.2486448745198533	1.1523668628312669	0.8302789811449438	0.8705209950172499	0.0437924
37.65765765765766	1.9151921453407539	2.1373554072226835	4.150750623192043	3.7876434783808626	9.419505140610426	0.3696284681525543	0.42753678299049147	0.33976467358926077	0.352138	0.023430614072155534	1.2486463840686117	1.1523683259027873	0.8303902280910453	0.8707066614863366	0.0437935
37.71771771771772	1.9149632129086127	2.137164074737261	4.148359884126748	3.7857754136734583	9.418923217754557	0.36963516522345197	0.427546	0.3399419565560394	0.3523209790802159	0.023447766157080295	1.2486478963283525	1.1523697939525637	0.8305038853903379	0.8708935973214648	0.0437945
37.77777777777778	1.9147341278681276	2.1369728505202206	4.145966746746849	3.7839010253199152	9.41834	0.36964186385298187	0.42755546667766126	0.3401151676182585	0.3525044612806478	0.0234649	1.2486494113083353	1.1523712670010955	0.8306202047538506	0.8710818261770767	0.043795554446443466
37.837837837837846	1.9145048859552567	2.136781731273638	4.143571125152489	3.782020272731968	9.417759963573562	0.3696485642122316	0.4275648152926296	0.3402844991766862	0.3526886650296292	0.0234821	1.248650929017831	1.1523727450690386	0.8307394770418515	0.8712713720871605	0.0437966
37.8979	1.9142754827884556	2.1365907137582125	4.141172922364943	3.7801331107144858	9.417178631346752	0.3696552664658589	0.4275741684806795	0.3404501882359359	0.35287358954468245	0.0234992	1.248652449466184	1.1523742281771725	0.8308620345882883	0.8714622594410789	0.0437976
37.95795795795796	1.9140459139109245	2.136399794804657	4.138772042979429	3.77824	9.416597495098555	0.36966197077226287	0.4275835262861426	0.34061250637825535	0.3530592336963115	0.023516320250750365	1.2486539726627586	1.1523757163463735	0.8309882469977603	0.871655	0.0437987
38.01801801801802	1.9138161748679214	2.136208971298613	4.136368373194645	3.7763393518637582	9.416016554385331	0.3696686772838651	0.4275928887524877	0.34077174889433026	0.3532455959987562	0.023533445281395664	1.2486554986169531	1.1523772095975837	0.8311184941409683	0.8718481576681104	0.0437997
38.07807807807808	1.9135862613729655	2.136018240145647	4.133961783631867	3.7744326368777217	9.415435808763965	0.3696753861473355	0.4276022559216554	0.34092822176598797	0.3534326746056645	0.023550564942275053	1.2486570273382063	1.1523787079519077	0.8312530328306819	0.872043	0.043800734581895893
38.13813813813814	1.913356169735465	2.135827598227754	4.131552269569808	3.7725192741403046	9.414855257795672	0.36968209750381287	0.4276116278338138	0.3410822116984623	0.35362046729675145	0.023567679246662053	1.2486585588360026	1.1523802114305448	0.8313912454997706	0.8722397222214612	0.0438018
38.198198198198206	1.9131258982750416	2.1356370423616515	4.129140405914619	3.7705991843623443	9.414274901043845	0.36968881148911104	0.42762100452756424	0.3412340246342178	0.3538089714672629	0.0235848	1.2486600931198406	1.152381720054804	0.8315311940929762	0.8724376935140515	0.0438028
38.25825825825826	1.9128954550154627	2.1354465692613256	4.126726500414953	3.7686722763727607	9.413694738072813	0.3696955282338894	0.42763	0.3413840567210631	0.35399818411896616	0.023601891839728193	1.2486616301992628	1.1523832338461137	0.8316725067990203	0.872637	0.043803815212516486
38.31831831831832	1.9126651614288845	2.135256175499039	4.124310459065144	3.7667384432452926	9.413114768450384	0.3697022478621825	0.4276397724094651	0.34153262945554336	0.35418810185168426	0.023619	1.2486631700838455	1.1523847528262234	0.8318152319814357	0.8728381446133529	0.0438048
38.37837837837838	1.9124352759133036	2.1350658574554267	4.12189	3.7647975561808336	9.41253	0.3697089704880536	0.4276491636721273	0.3416800203036623	0.3543787208603531	0.0236361	1.2486647127832173	1.15239	0.8319593938262799	0.873041	0.043805857637361244
38.43843843843844	1.9122052597518515	2.13488	4.119471672598715	3.762849454437063	9.41196	0.36971569623295136	0.42765855986724566	0.34182647751093787	0.3545700369437779	0.023653170890510007	1.2486662583070764	1.1523878064399513	0.8321050092844056	0.8732447837092782	0.0438069
38.4985	1.9119750562386837	2.134685432494112	4.117048827288173	3.7608939278953217	9.411376015388258	0.36972242521003756	0.4276679610368715	0.3419722225485245	0.3547620455365056	0.0236703	1.2486678066650927	1.152389341117687	0.8322520864417999	0.8734504907943175	0.043807891055144994
38.558558558558566	1.9117446548496555	2.134495315906112	4.114623635655397	3.7589306850237714	9.410796814886146	0.36972915752777114	0.42767736723071675	0.34211745073613853	0.35495474178950676	0.0236873	1.248669357866999	1.1523908810723018	0.8324006255681853	0.8736578257275552	0.043808904400564494
38.61861861861862	1.9115140487294806	2.1343052529401114	4.112196078027897	3.756959289618141	9.410217805606571	0.36973589329055934	0.42768677852362413	0.3422623321811903	0.355148	0.023704402449089848	1.248670911922564	1.1523924263258287	0.8325506213430334	0.873867	0.0438099
38.67867867867868	1.9112832312146804	2.134115250032184	4.109766148090657	3.754979024569378	9.409638987131727	0.369743	0.42769619507428797	0.3424070133887387	0.3553421778107337	0.023721469142412098	1.2486724688416102	1.1523939769006994	0.8327020652745073	0.8740774887494454	0.0438109
38.73873873873874	1.9110521951900188	2.1339253162307656	4.1073338575650125	3.7529885690403493	9.409060359044611	0.3697493755500451	0.42770561676455704	0.3425516193825505	0.3555369097073627	0.0237385	1.2486740286340205	1.1523955328193805	0.832855	0.8742898721016987	0.0438119
38.79879879879879	1.9108209329279877	2.1337354421735553	4.1049	3.750985172076352	9.408481920933829	0.3697561222371373	0.4277150434139022	0.34269625608795223	0.3557323173977977	0.023755586866701144	1.2486755913096652	1.1523970941044444	0.8330092600463782	0.8745039938208811	0.0438129
38.85885885885886	1.9105894360087532	2.133545627562585	4.102462377339159	3.748962826742341	9.407903672387153	0.3697628727503771	0.4277244750197739	0.34284101276545575	0.35592841365717204	0.0237726	1.2486771568784727	1.1523986607789627	0.8331649945358551	0.8747198819789594	0.0438139
38.91891891891892	1.910357695259835	2.133355869250527	4.100023357793971	3.7469141557450594	9.407325612994388	0.3697696271766656	0.4277339116058584	0.34298596435988354	0.3561252318730822	0.023789683792309495	1.248678725350411	1.152400232866131	0.8333221459205281	0.8749375648210529	0.0438149
38.97897897897898	1.9101257007131942	2.1331661636829597	4.097582362818565	3.7448511426987436	9.406747742349653	0.3697763855998485	0.4277433531988477	0.343131	0.35632280417403256	0.023806724487302443	1.2486802967355004	1.1524018103889648	0.8334807107267506	0.8751570707605013	0.0438159
39.03903903903904	1.909893441585316	2.1329765072570797	4.09514	3.742769504856579	9.406170060047996	0.3697831481008473	0.4277527998265917	0.3432766927957897	0.35652104810454277	0.023823760020472772	1.248681871043818	1.1524033933706495	0.8336406868019404	0.8753784283820303	0.0438169
39.0991	1.9096609063027952	2.1327868963209307	4.092695835205678	3.740677149338887	9.40559	0.3697899147577548	0.4277622515178787	0.34342256571321444	0.35671985954508995	0.023840790404191535	1.2486834482854372	1.152404981834773	0.8338020722652416	0.875602	0.0438179
39.15915915915915	1.9094280825872891	2.1325973271688503	4.090251329159216	3.7385762439661083	9.405015258866214	0.3697966856459868	0.4277717083021692	0.3435688286793206	0.3569192271795816	0.023857815650829547	1.2486850284704896	1.1524065758049642	0.833965	0.8758268138553534	0.0438189
39.21921921921922	1.90919	2.132407796051203	4.087807071537809	3.736466858827998	9.404438139188365	0.36980346083838866	0.4277811702093201	0.34371551177896303	0.35711913676801443	0.023874835772739394	1.2486866116091444	1.1524081753050226	0.8341290548683941	0.876054	0.0438199
39.27927927927928	1.9089615183198791	2.1322182991904874	4.085364324990568	3.734348994126937	9.40386	0.3698102404053505	0.42779063726938077	0.34386263964255953	0.3573195727536781	0.023891850782173586	1.2486881977116318	1.1524097803589186	0.8342946311892324	0.8762829533226717	0.0438209
39.33933933933934	1.9087277516720595	2.132028832798176	4.082924924450672	3.7322226518728168	9.40328	0.3698170244149098	0.4278001095123969	0.34401023194729674	0.3575205182346186	0.023908860691320734	1.2486897867882352	1.1524113909907865	0.8344615663975482	0.8765140040878118	0.0438219
39.3994	1.908493645165137	2.131839393085808	4.080491564298002	3.730087830698638	9.402707899059639	0.3698238129328155	0.42780958696826726	0.3441583035228629	0.3577219548880945	0.023925865512325964	1.2486913788492355	1.1524130072248784	0.8346298125223319	0.8767470816493418	0.043822858708696844
39.45945945945946	1.9082591871559045	2.131649976259889	4.078068255542151	3.727944521134959	9.402131524013027	0.369831	0.42781906966666094	0.3443068638669937	0.35792386286739203	0.023942865257298863	1.2486929739049726	1.1524146290855433	0.8347992840655741	0.876982	0.0438238
39.51951951951953	1.9080243671462214	2.131460578477422	4.075661066538616	3.725792703810473	9.401555334149723	0.36983740374570817	0.42782855763716204	0.3444559156346102	0.3581262206784447	0.023959859938227388	1.2486945719658278	1.15242	0.8349698272255015	0.8772194365887875	0.0438248
39.57957957957958	1.9077891759512433	2.1312711957290746	4.073279336246574	3.723632349068929	9.400979329084613	0.36984420616137453	0.42783805090905175	0.34460545117364483	0.3583290050391258	0.023976849567065753	1.248696173042236	1.152417889785413	0.8351411565607859	0.8774587741656115	0.0438258
39.63963963963964	1.907553605818245	2.1310818236024907	4.070937650796908	3.7214634171721825	9.400403508434739	0.36985101332689335	0.42784754951185594	0.34475544536646724	0.3585321907322523	0.023993834155712063	1.248697777144687	1.1524195286742829	0.835313	0.8777002589479145	0.043826766864722345
39.6997	1.9073176504935234	2.130892456969577	4.068658831534852	3.7192858587644553	9.399827871818685	0.3698578252976279	0.42785705347540703	0.34490584467998825	0.3587357504418963	0.0240108	1.2486993842836889	1.152421173289192	0.8354834624926324	0.877944	0.043827738485751465
39.75975975975976	1.907081305180258	2.1307030898198622	4.066476058049816	3.717099615458717	9.399252418856554	0.36986464212714293	0.4278665628302615	0.3450565771093319	0.35893965459258564	0.0240278	1.2487009944698022	1.1524228236554137	0.835652	0.8781897928034527	0.043828707944981574
39.81981981981982	1.9068445663510085	2.1305137155613685	4.0644213073445705	3.714904620469307	9.398677149171116	0.3698714638672867	0.42787607760770197	0.3452076320760315	0.3591438711804125	0.0240448	1.2487026077136314	1.1524244797985892	0.835818	0.8784379037751414	0.0438297
39.87987987987989	1.9066074314207138	2.1303243276691144	4.062560437692427	3.712700799232407	9.398102062387823	0.36987829056824695	0.4278855978388172	0.34535906567457186	0.3593483656020241	0.024061722344535807	1.2487042240258235	1.1524261417441797	0.8359841047275022	0.8786882857740207	0.043830640387786016
39.93993993993994	1.9063698983118964	2.13013	4.06081	3.710488070007074	9.397527158133181	0.36988512227861536	0.42789512355394616	0.3455109206285991	0.3595531004824165	0.024078681908816645	1.2487058434170693	1.1524278095181923	0.8361505500410564	0.8789409703660539	0.0438316
40	1.9061319649609754	2.1299454871851813	4.059090578989012	3.7082663444346093	9.39695	0.36989195904544997	0.42790465478186746	0.3456632857988863	0.3597580355007865	0.024095636503118197	1.2487074658981066	1.152429483146575	0.8363179034192659	0.8791959893837114	0.0438326
40.06006006006006	1.9058936288105484	2.1297560235610415	4.05737	3.706035528004712	9.396377895726502	0.3698988009143298	0.4279141915500495	0.3458162593332153	0.35996312721698365	0.0241126	1.2487090914797176	1.1524311626555428	0.8364864794564871	0.8794533749499903	0.0438335
40.12012012012011	1.9056548863190617	2.1295665238955497	4.055645262898656	3.7037955204715196	9.395803536837873	0.36990564792940556	0.42792373388511673	0.34596990598011906	0.3601683288975432	0.024129530827802875	1.2487107201727243	1.1524328480716555	0.8366565525016233	0.8797131594867281	0.0438345
40.18018018018018	1.9054157324992849	2.129376982894882	4.053918205414449	3.7015462160206116	9.395229359004292	0.3699125001334625	0.4279332818131043	0.346124	0.36037359034561073	0.024146470581038103	1.2487123519879972	1.1524345394213718	0.8368283185466306	0.8799753757361835	0.0438354
40.24024024024024	1.905176160481331	2.1291873952614275	4.052188581360948	3.699287495701701	9.394655361863235	0.3699193575679751	0.4279428353601861	0.34627932316095505	0.3605788577395577	0.024163405409947505	1.2487139869364687	1.152436236731893	0.8370019002910447	0.8802400567781805	0.0438364
40.3003	1.9049361610944853	2.1289977556885655	4.050458004950073	3.6970191988898433	9.394081545052595	0.36992622027314886	0.42795239455227874	0.3464351023113548	0.36078407346991137	0.024180335325814706	1.248715625029095	1.152437940029866	0.8371773681311305	0.8805072360483125	0.0438373
40.36036036036036	1.9046957224996364	2.1288080588513147	4.04873	3.694741255207928	9.393507908212282	0.3699330882879761	0.42796195941553516	0.3465915880911695	0.3609891759396966	0.024197260339944526	1.2487172662768844	1.152439649342257	0.8373547601212178	0.8807769473603547	0.043838284121106956
40.42042042042042	1.9044548300568702	2.128618299404339	4.047016100664042	3.692453547953778	9.392934450983695	0.36994	0.4279715299765431	0.34674877314078656	0.3611940994928251	0.024214180463579753	1.24872	1.1524413646967124	0.837534	0.881049	0.0438392
40.48048048048047	1.9042134671182627	2.128428471979201	4.045328197296791	3.6901559494370075	9.392361173012823	0.3699468403967919	0.4279811062619527	0.3469066588690563	0.3613987742629467	0.024231095707668657	1.2487205582822434	1.1524430861207218	0.8377153895992038	0.8813241033650068	0.0438402
40.54054054054054	1.9039716189096452	2.1282385711778953	4.04364	3.687848327669074	9.391788073944896	0.36995372456307074	0.42799068829873904	0.3470652748191628	0.3616031260725863	0.024248006083370365	1.2487222090620633	1.1524448136422398	0.8378986487240222	0.8816016177457332	0.0438411
40.6006	1.9037292844278215	2.1280485915702956	4.041922062492916	3.6855305466568864	9.391215153426957	0.3699606141835705	0.42800027611404357	0.3472245991214054	0.36180707636002224	0.024264911601788904	1.2487238630415562	1.1524465472893493	0.8380838841675462	0.881882	0.0438421
40.66066066066066	1.903486497374056	2.127858527685674	4.040178667424579	3.683202466554736	9.390642411109242	0.3699675092914836	0.42800986973517835	0.3473845854521919	0.36201054214072886	0.024281812273805194	1.2487255202319727	1.1524482870903243	0.8382711084158111	0.8821646968496293	0.043842991810848456
40.72072072072072	1.9032433293698714	2.1276683740023956	4.038421986562172	3.680863943803669	9.390069846642932	0.36997440991871827	0.42801946918962436	0.34754522585930464	0.36221343601209094	0.0242987	1.2487271806446036	1.1524500330736718	0.8384603369237316	0.8824503340141401	0.043843926936532884
40.78078078078078	1.902999855543887	2.1274781249352253	4.036655806959746	3.6785148312697413	9.3895	0.3699813160961797	0.42802907450498345	0.3477065209974778	0.36241566621153154	0.0243156	1.248728844290798	1.1524517852680582	0.8386515882827174	0.8827387520157502	0.0438449
40.84084084084085	1.9027561280071625	2.1272877748187247	4.03488	3.676154978386484	9.388925249880838	0.3699882278541078	0.42803868570899617	0.3478684728187252	0.3626171367350946	0.024332485320521968	1.2487305111819467	1.152453543702417	0.8388448841137227	0.8830299882789556	0.0438458
40.9009	1.902512172933978	2.1270973178857524	4.0331	3.673784231324998	9.388353216896245	0.36999514522221927	0.42804830282950745	0.34803108398040716	0.3628177475263009	0.024349366715711866	1.248732181329493	1.1524553084058864	0.8390402488225176	0.8833240806976671	0.0438467
40.96096096096096	1.9022679856782356	2.126906748242595	4.031305902764335	3.671402433199561	9.387781360386263	0.3700020682297848	0.428058	0.3481943577207054	0.3630173947501733	0.0243662	1.2487338547449285	1.1524570794078788	0.8392377093010195	0.8836210676078573	0.0438476
41.02102102102102	1.9020235502774352	2.126716059838449	4.029505512844381	3.6690094242976903	9.387209680013799	0.3700089969057105	0.428068	0.3483582977861995	0.36321597116112964	0.024383115139842326	1.2487355314397923	1.1524588567380314	0.8394372946229025	0.8839209877485134	0.043848570541365005
41.08108108108108	1.9017789905782194	2.1265252464288675	4.027696462714116	3.666605042379487	9.386638175439305	0.37001593127752613	0.42807718997004873	0.34852290837390243	0.3634133665769489	0.024399982190007195	1.2487372114256698	1.152460640426183	0.8396390357473011	0.8842238801883894	0.0438495
41.14114114114114	1.9015343607301256	2.1263343015355987	4.025878586504705	3.6641891230132138	9.386066846326312	0.3700228713719731	0.428087	0.34868819408540935	0.363609	0.024416844479752488	1.2487388947141997	1.1524624305024174	0.8398429652524441	0.8845297842320098	0.0438504
41.20120120120121	1.9012896610057175	2.12614	4.02405	3.6617614999883816	9.385495692340042	0.37002981721550005	0.42809647816112173	0.34885415988716895	0.36380416268119603	0.024433702019640388	1.2487405813170844	1.1524642269969803	0.8400491170871375	0.8848387392709652	0.0438513
41.26126126126126	1.9010448854463573	2.1259519899568122	4.022215916893012	3.659322005796332	9.384924713149516	0.3700367688340305	0.4281061313707439	0.34902081108207095	0.3639973342886415	0.024450554819982723	1.2487422712460645	1.1524660299403822	0.8402575263473278	0.8851507845774734	0.043852247016944734
41.32132132132132	1.9008000213791567	2.12576	4.020371127445566	3.65687	9.384353908423677	0.3700437262529735	0.4281157906943085	0.34918815328848024	0.36418886859836513	0.0244674	1.2487439645129355	1.1524678393635208	0.8404682290681034	0.885466	0.0438532
41.38138138138138	1.9005550501745236	2.125569066992469	4.01852	3.6544067308694483	9.383783277832457	0.37005068949720415	0.4281254561603107	0.3493561924241994	0.3643786523070587	0.024484246243687592	1.248745661129543	1.1524696552974616	0.840681	0.8857843005288656	0.043854072453523435
41.441441441441434	1.900309949566909	2.125377356456114	4.016654267264765	3.65193	9.383212821048053	0.3700576585910567	0.4281351277973114	0.349525	0.3645665748196799	0.0245011	1.2487473611077837	1.1524714777736385	0.8408966625236826	0.8861058455909931	0.043855
41.5015	1.900064696624122	2.125185468602102	4.014782020528831	3.6494419562548424	9.38264	0.37006463355832825	0.4281448056339348	0.34969438660743546	0.36475252974383676	0.024517918833931136	1.2487490644596035	1.1524733068235467	0.8411144682167625	0.8864306279768404	0.0438559
41.56156156156156	1.899819270326799	2.12499	4.012900442046436	3.64694	9.382072427600058	0.3700716144222816	0.42815448969886705	0.3498645549379866	0.3649364165911567	0.024534748092143958	1.2487507711970018	1.1524751424789563	0.8413347168629931	0.8867586769687337	0.0438568
41.62162162162162	1.8995736529782736	2.1248011255266688	4.011009437350537	3.644426368252351	9.381502490289824	0.37007860120567054	0.4281641800208579	0.35003544677168824	0.3651181427659505	0.024551572672656334	1.2487524813320379	1.1524769847720975	0.8415574461020416	0.88709	0.0438577
41.68168168168168	1.8993278303892565	2.124608652368675	4.009108908596441	3.6418991274582666	9.380932725492853	0.37008559393076657	0.42817387662872425	0.35020706949709773	0.36529762605266103	0.0245684	1.2487541948768213	1.1524788337353566	0.8417826931962245	0.8874246454568512	0.0438586
41.74174174174174	1.8990817913059135	2.1244159662854387	4.007198755003017	3.63936	9.380363132891633	0.37009259261938815	0.42818357955134856	0.35037943082306006	0.3654747981985546	0.024585207841116074	1.248755911843516	1.1524806894012183	0.8420104947482632	0.8877625479937702	0.043859497531904976
41.801801801801794	1.898835526607656	2.1242230585834965	4.005278873315936	3.6368050573504815	9.37979	0.37009959729293124	0.42819328881767954	0.3505525387962219	0.3656496114415969	0.024602018449069896	1.2487576322443343	1.1524825518027124	0.8422408863996473	0.8881036283547245	0.043860394234948835
41.86186186186186	1.8985890285972031	2.124029920616698	4.003349158203526	3.634238035337835	9.379224463006736	0.370107	0.4282030044567375	0.35072640182153914	0.36582205454015115	0.024618824419542048	1.2487593560915435	1.1524844209729246	0.8424739025085471	0.8884476037526208	0.043861288799951735
41.92192192192192	1.8983422904874234	2.123836543405344	4.001409502607147	3.6316577351689565	9.378655385091156	0.3701136246783959	0.4282127264976152	0.3509010286835475	0.36599220518105996	0.024635625762496737	1.2487610833974687	1.1524862969453806	0.8427095758147003	0.8887935677400062	0.043862181226057465
41.98198198198198	1.8980953060777617	2.1236429167780444	3.999459798058474	3.629064689401623	9.37809	0.3701206474312091	0.42822245496950534	0.35107642856835536	0.36616041520137715	0.024652422487834526	1.2487628141745066	1.1524881797539064	0.8429479371011105	0.8891385109771385	0.0438631
42.04204204204204	1.8978480695644915	2.1234490277987828	3.9974999349631952	3.6264601233922407	9.377517741751378	0.37012767625076726	0.42823218990163964	0.35125261108619565	0.366328	0.024669214605405682	1.2487645484351022	1.152490069432514	0.8431890148738308	0.8894761639985715	0.043864
42.1021	1.8976005754361704	2.123254870920261	3.995529802923743	3.6238451901793933	9.376949175707342	0.3701347111566887	0.42824193132337496	0.3514295862896392	0.3664946653551063	0.024686002125017543	1.2487662861917284	1.1524919660156108	0.8434328350523421	0.8898018289967716	0.0438648
42.162162162162154	1.8973528184152006	2.1230604710263603	3.993549291049667	3.6212210809496765	9.376380779667944	0.37014175216828865	0.42825167926405056	0.3516073646914086	0.366662	0.024702785056466888	1.2487680274569295	1.1524938695376914	0.8436794207359135	0.8901145891023621	0.0438657
42.22222222222222	1.8971047934271215	2.1228658374879292	3.991558288596908	3.6185892384046383	9.375812553325952	0.3701487993045964	0.428261	0.35178595727437184	0.3668301538967638	0.024719563409488565	1.2487697722433015	1.1524957800336466	0.8439287920124208	0.8904151768664588	0.0438666
42.28228228228228	1.896856495581714	2.122670967490784	3.989556686435372	3.615950992363299	9.375244496377869	0.37015585258437195	0.42827119482015913	0.3519653754948252	0.3669988267188617	0.024736337193611603	1.248771520563524	1.1524976975388097	0.8441809658549998	0.8907048900958977	0.0438675
42.34234234234234	1.896607920160937	2.1224758559408423	3.987544379543476	3.613307323933796	9.374676608522016	0.370163	0.4282809624947909	0.35214563127846776	0.3671682004572663	0.0247531	1.2487732724303173	1.1524996220886148	0.8444359561254728	0.8909852189328811	0.0438684
42.402402402402394	1.8963590626103144	2.1222804977387693	3.9855212678202294	3.610658828392965	9.374108889455115	0.3701699776480809	0.4282907368067281	0.35232673700641526	0.36733831305185255	0.024769871093710538	1.24878	1.1525015537188852	0.8446937736865201	0.8912576827361842	0.0438692
42.46246246246246	1.896109918531617	2.1220848880781222	3.9834872533733914	3.6080057699489494	9.373541338875885	0.37017704946828733	0.4283005177858233	0.3525087054930534	0.36750919409666405	0.024786631228887916	1.2487767868547528	1.152503492465885	0.8449544266180644	0.8915237425607851	0.043870116641671376
42.52252252252253	1.8958604836759607	2.121889022509528	3.9814422390614452	3.605348161586707	9.372973956484563	0.3701841275045355	0.42831030546201987	0.3526915499543534	0.36768086782469794	0.0248034	1.2487785494381154	1.152505438366209	0.8452179205510397	0.8917847514673612	0.043870987619378694
42.58258258258258	1.8956107539369975	2.1216928970004445	3.979386128810172	3.6026858411945533	9.372406741983278	0.3701912117744187	0.4283200998653306	0.3528752839686922	0.36785335474524117	0.024820137917423043	1.2487803156195092	1.1525073914567083	0.8454842590872589	0.8920419284973703	0.0438719
42.64264264264264	1.8953607253438016	2.1214965079968904	3.977318828135385	3.6000185340750503	9.371839695078172	0.37019830229532963	0.42832990102563734	0.3530599214319562	0.36802667272941497	0.024836884489599392	1.2487820854119467	1.152509351773947	0.8457534442951912	0.892296	0.043872723117469634
42.7027	1.8951103940532592	2.1212998524690865	3.9752402444708737	3.59735	9.371272815475038	0.37020539908447464	0.4283397089732159	0.35324547650916693	0.36820083784586444	0.024853626559487165	1.2487838588284976	1.1525113193556717	0.8460254772528336	0.8925489436805855	0.043873587634826995
42.762762762762755	1.8948597563412508	2.1211029279567657	3.9731502872748523	3.5946675681878824	9.370706102879941	0.3702125021588766	0.4283495237382471	0.35343196358488427	0.36837586505316144	0.024870364136438713	1.2487856358822635	1.1525132942394345	0.8463003586083369	0.8928005095238266	0.043874449995661015
42.82282282282282	1.8946088085926671	2.120905732595497	3.9710488680112417	3.591983158475329	9.370139557000838	0.37021961153539157	0.42835934535114323	0.3536193972146715	0.3685517687843205	0.0248871	1.2487874165864188	1.1525152764635218	0.8465780891375174	0.8930517179335965	0.0438753
42.88288288288288	1.8943575472903889	2.1207082651326292	3.968935900055518	3.58929	9.369573177547146	0.370227	0.42836917384237455	0.3538077920793763	0.36872856342307875	0.0249038	1.248789200954205	1.1525172660664489	0.8468586702724884	0.8933031299254834	0.043876168241255974
42.94294294294294	1.8941059690024542	2.1205105249309213	3.9668112985735076	3.5865946330319987	9.36901	0.370234	0.4283790092425028	0.35399716294346845	0.36890626366386825	0.0249206	1.2487909889989768	1.1525192630870615	0.8471421045791138	0.8935552099324895	0.043877
43.003003003002995	1.8938540703672446	2.120312511962515	3.964674980393305	3.583889827811489	9.368440916768575	0.3702409776438607	0.42838885158218654	0.35418752461761865	0.3690848847522084	0.024937269700379124	1.2487927807341306	1.1525212675645615	0.8474283961794535	0.8938083396680909	0.0438779
43.06306306306306	1.893601848076458	2.120114226790995	3.962526863890264	3.5811775741033074	9.367875034869643	0.37024811239435995	0.4283987008921633	0.35437889192551003	0.3692644426118836	0.024954	1.2487945761730894	1.15252	0.8477175511107039	0.894063	0.0438787
43.12312312312312	1.8933492988554785	2.1199156705445423	3.9603668688791624	3.578457588783086	9.367309318250292	0.37025525352904654	0.428409	0.3545712796748038	0.36944495387275433	0.024970695764655323	1.2487963753293374	1.152525299048628	0.8480095776199015	0.8943189389215719	0.0438796
43.18318318318318	1.8930964194407585	2.1197168448854775	3.9581949165234698	3.5757296144512942	9.366743766627728	0.3702624010639463	0.4284184205464271	0.3547647026295208	0.3696264358179294	0.024987402149229353	1.2487981782164084	1.152527326135322	0.8483044863988839	0.8945768701538718	0.0438804
43.24324324324325	1.8928432065549334	2.1195177519673805	3.9560109292677463	3.572993418767251	9.366178379721855	0.37026955501497777	0.42842829095265844	0.3549591754862184	0.3698089062750036	0.0250041	1.248799984847956	1.152529360839185	0.8486022907662948	0.8948367945074769	0.043881271046766264
43.3033	1.89259	2.119318394392766	3.95381	3.570248793456727	9.36561	0.3702767153979533	0.428438	0.3551547128484509	0.3699923834697481	0.0250208	1.2488017952376702	1.1525314032011993	0.8489030068097724	0.8950988518601484	0.0438821
43.36336336336336	1.8923357670095269	2.119118775165693	3.951606545783012	3.567495553334418	9.365048098939202	0.3702838822285888	0.42844805307886535	0.35535132920323004	0.37017688586499714	0.025037494820487765	1.2488	1.1525334532627276	0.8492066534912391	0.8953631591197686	0.043883
43.42342342342342	1.8920815334424699	2.1189188976432978	3.9493860001500942	3.5647335358841077	9.364483204505188	0.37029105552250574	0.42845794486133026	0.35554903889695066	0.37036243199759633	0.0250542	1.2488054273466638	1.1525355110655018	0.8495132527268989	0.8956298158443718	0.0438838
43.483483483483475	1.8918269525129827	2.118718765487998	3.9471531206231703	3.5619626022206448	9.363918473673971	0.37029823529524075	0.4284678438318376	0.3557478561109091	0.37054904032487873	0.025070867955172584	1.2488072490936037	1.1525375766516257	0.8498228294451158	0.8958989088631651	0.043884629496603156
43.54354354354354	1.891572020362321	2.1185183826199245	3.9449078347914415	3.559182638728609	9.363353906171785	0.37030542156225105	0.4284777500218398	0.35594779483740785	0.37073672908633226	0.025087547955278008	1.2488090746540959	1.1525396500636615	0.850135	0.8961705160385242	0.0438855
43.6036	1.8913167328901554	2.118317753170609	3.9426500709416286	3.5563935550907826	9.362789501724723	0.370313	0.4284876634628691	0.35614886885580876	0.3709255161832792	0.025104223588966336	1.2488109040421476	1.1525417313445683	0.850451	0.8964447092961674	0.043886295649890654
43.663663663663655	1.8910610857073524	2.118116881439342	3.940379757922455	3.553595280813142	9.362225260060585	0.3703198136405659	0.4284975841865371	0.3563510917102819	0.3711154190773142	0.0251209	1.2488127372718392	1.1525438205377556	0.8507697199349046	0.8967215570577082	0.0438871
43.723723723723715	1.890805074091388	2.117915771850447	3.9380968250035018	3.5507877651103845	9.361661180907998	0.3703270194824357	0.4285075122245299	0.3565544766886114	0.3713064547044314	0.025137561791896017	1.2488145743573111	1.1525459176870179	0.8510915176810514	0.8970011261887849	0.043887953067753976
43.78378378378378	1.8905486929476636	2.1177144289138936	3.9358012017248303	3.5479709784114473	9.361097263996973	0.37033423187972275	0.4285174476086127	0.35675903680188076	0.37149863940337474	0.025154224378531608	1.248816415312775	1.1525480228364888	0.8514164642558836	0.897283	0.0438888
43.84384384384384	1.8902919367791633	2.1175128571866333	3.9334928177706545	3.5451449145130396	9.36053	0.3703414508475645	0.4285273903706249	0.3569647847668525	0.3716919888562659	0.0251709	1.24882	1.152550136030744	0.851745	0.8975686973312446	0.043889601734161586
43.903903903903895	1.8900347996708182	2.117311061237454	3.9311716028365615	3.5423095933393154	9.359969915832723	0.37034867640104974	0.4285373405424842	0.3571717329886134	0.371887	0.025187536565175438	1.2488201088908608	1.1525522573147415	0.8520759827838925	0.8978568379215067	0.0438904
43.963963963963955	1.88978	2.1171090456129265	3.9288374865057594	3.539465064581158	9.359406484046794	0.370356	0.42854729815618836	0.35738	0.3720822411640094	0.0252042	1.2488219615422405	1.152554386733939	0.8524106525627327	0.8981479789196504	0.0438912
44.02402402402402	1.8895193569658921	2.116906814807663	3.9264903981425996	3.5366114125494708	9.358843213437181	0.3703631473250784	0.428557	0.3575892781708602	0.3722791716604215	0.025220831493508688	1.2488238181211322	1.1525565243342695	0.852749	0.8984421977737389	0.0438921
44.08408408408408	1.8892610376868384	2.116704373237849	3.924130266786443	3.533748762623277	9.358280103740448	0.37037039272558475	0.42856723583752454	0.3577998982427416	0.37247732210957896	0.025237472507194308	1.2488256786420888	1.1525586701621013	0.8530900836616678	0.8987395764196964	0.043892872747427224
44.14414414414414	1.8890023103017353	2.1165017252207807	3.9217570210627013	3.5308772897851393	9.357717154696997	0.37037764477166807	0.42857721596956827	0.35801176476350727	0.3726767042139153	0.025254109231747965	1.2488275431197333	1.1525608242642091	0.8534349639496696	0.8990402018234028	0.043893685005520565
44.20420420420421	1.888743167646634	2.1162988749640057	3.919370589070134	3.527997229826325	9.357154366046082	0.3703849034782251	0.42858720367228403	0.35822488834432764	0.37287732874814106	0.0252707	1.2488294115687582	1.1525629866877265	0.853783	0.8993441665021149	0.0438945
44.26426426426426	1.8884836027607497	2.1160958265601284	3.916970898282586	3.525108894140304	9.356591737526864	0.3703921688601231	0.4285971989781061	0.35843927918596036	0.37307920550753615	0.0252874	1.2488312840039253	1.1525651574804774	0.8541353797355004	0.8996515689887481	0.0438953
44.32432432432432	1.8882236091213354	2.1158925840067426	3.914557875449602	3.522212689168496	9.356029268882086	0.3703994409322053	0.42860720191956697	0.3586549470583781	0.3732823432491012	0.025303993754595567	1.2488331604400713	1.152567336690624	0.8544910574204805	0.8999625142882357	0.0438961
44.38438438438438	1.8879631808846888	2.1156891512607983	3.912131446461197	3.5193091420932703	9.355466959854065	0.3704067197092901	0.42861721252929996	0.3588719012768683	0.37348674962367095	0.025320613406412944	1.2488350408920998	1.1525695243668324	0.85485	0.9002771143177347	0.0438969
44.444444444444436	1.8877023131016035	2.1154855323797745	3.9096915362095674	3.5163989348284423	9.3549	0.37041400520617673	0.428627	0.3590901506766571	0.3736924310964557	0.0253372	1.2488369253749887	1.1525717205581416	0.8552137394747176	0.9005954883369408	0.0438977
44.5045	1.8874410018756873	2.115281731891223	3.907238068426435	3.5134829491315123	9.35434	0.3704212974376481	0.42863725688464965	0.3593097035842138	0.37389939285390483	0.025353839976021492	1.248838813903791	1.1525739253142149	0.855581	0.9009177633658052	0.0438985
44.56456456456456	1.887179244437349	2.115077755939163	3.904770965491099	3.5105623265864403	9.353780987925182	0.37042859641846965	0.42864729069609114	0.3595305677854225	0.37410763869583896	0.025370446910312122	1.248840706493627	1.1525761386851703	0.8559520924114234	0.9012440745835677	0.0438993
44.624624624624616	1.8869170391146313	2.1148736171619897	3.902290148213887	3.507638548350338	9.35322	0.3704359021634027	0.4286573323074371	0.35975275049256883	0.37431717091599354	0.025387049621807153	1.248842603159707	1.1525783607216173	0.8563273767371282	0.9015745656818345	0.043900103616806845
44.684684684684676	1.8866543851992676	2.1146693613436893	3.899795535590839	3.504713540902429	9.352657800068467	0.37044321468719144	0.4286673817518365	0.35997625830823443	0.37452799017558636	0.025403648118645317	1.248844503917295	1.1525805914746368	0.856707	0.9019093891534018	0.0439009
44.74474474474474	1.886391282723184	2.114465011241677	3.8972870445185377	3.5017898153611333	9.352096443417013	0.37045053400457506	0.42867743906251166	0.36020109718691107	0.3747400953887411	0.025420242408881112	1.2488464087817326	1.152582830995844	0.8570906685960007	0.9022487064878896	0.043901686123695306
44.80480480480479	1.8861277321690175	2.114260494129909	3.894764589483173	3.498870649107205	9.351535244619157	0.3704578601302889	0.4286875042729699	0.3604272723971557	0.37495348366427433	0.0254368	1.248848317768433	1.1525850793374435	0.8574788955551802	0.9025926882131478	0.0439025
44.864864864864856	1.8858637341459648	2.1140558040977773	3.8922280822132804	3.4959603191889874	9.350974203426217	0.37046519307908765	0.4286975774168549	0.3606547884784767	0.3751681503840652	0.025453418401762025	1.2488502308929277	1.1525873365520436	0.8578716657826297	0.9029415137487979	0.0439033
44.924924924924916	1.8855992890591076	2.113850941891408	3.8896774313064726	3.4930643970351456	9.350413319592043	0.3704725328657027	0.428708	0.36088364920237254	0.3753840895840514	0.02547	1.2488521481707662	1.1525896026928275	0.8582691037603766	0.9032953710278973	0.043904
44.984984984984976	1.885334396789587	2.113645908900344	3.887112541817699	3.4901901153005133	9.349852592870858	0.37047987950487826	0.4287177476400776	0.3611138575299724	0.37560129491341604	0.0254866	1.2488540696175903	1.1525918778135391	0.8586713402610271	0.9036544558547892	0.043904824448430683
45.04504504504504	1.8850690563925503	2.1134407063297194	3.8845333148315566	3.487346861901343	9.349292023019165	0.3704872330113639	0.4287278447873424	0.3613454155719276	0.3758197615635998	0.0255032	1.2488559952491147	1.15259	0.8590785125531042	0.9040189709588222	0.0439056
45.1051	1.8848032658094074	2.1132353351210087	3.8819396470040632	3.4845474461104793	9.348731609795308	0.3704945933999435	0.4287379500039001	0.361578	0.37603948959201683	0.025519720261359822	1.2488579250811864	1.1525964552125239	0.8594907645995794	0.9043891246248933	0.0439064
45.165165165165156	1.884537021589845	2.113029795985958	3.8793314300911903	3.4818195306328414	9.348171352957188	0.3705019606853849	0.4287480633240751	0.3618125847537561	0.37626048937977136	0.0255363	1.2488598591296671	1.1525987576011094	0.8599082472384184	0.9047651286858426	0.0439072
45.225225225225216	1.8842703186126135	2.112824089441609	3.8767085504587158	3.47921	9.347611252263373	0.3705093348824752	0.4287581847823353	0.36204819551605405	0.3764827792015331	0.025552846254709244	1.2488617974105065	1.1526010691902326	0.8603311183549324	0.9051471956991182	0.043907927082189845
45.28528528528528	1.8840031498417158	2.1126182158412017	3.8740708885856376	3.476657681393736	9.347051307473937	0.3705167160060185	0.4287683144133057	0.36228515516906185	0.3767063524497216	0.0255694	1.248863739939735	1.1526033900364743	0.8607595430270893	0.905536	0.043908697149414186
45.34534534534534	1.8837355062806795	2.1124121754022815	3.871418318561899	3.474118142710245	9.346491518350824	0.37052410407085745	0.4287784522517614	0.36252346102074756	0.3769312057374154	0.025585955707320942	1.248865686733508	1.1526057201970041	0.8611936936445039	0.9059303501240715	0.0439095
45.405405405405396	1.8834673776952595	2.1122059682299907	3.8687507075899874	3.4715750491022916	9.345931884657476	0.3705314990918383	0.4287885983326337	0.362763	0.3771573376605567	0.025602504250216793	1.2488676378080175	1.1526080597295576	0.8616337499940621	0.9063318311809981	0.0439102
45.465465465465456	1.8831987558192964	2.111999594338406	3.866067915495863	3.4690219169461174	9.345372406157352	0.3705389010838259	0.4287987526910163	0.3630040952772717	0.3773847467239893	0.025619048681176124	1.2488695931795324	1.152610408692522	0.8620798992966949	0.9067401541729632	0.043910993902238064
45.525525525525524	1.882929643708146	2.1117930536703406	3.8633697942600533	3.4664565733174517	9.344813082614682	0.3705463100617039	0.42880891536215754	0.36324641296599225	0.37761343171009804	0.025635589007883746	1.2488715528644077	1.152612767144829	0.8625323361904914	0.9071554766318687	0.043911754997493904
45.58558558558558	1.882660071228065	2.111586346113943	3.860656187574032	3.463878261163164	9.344253913794793	0.3705537260403703	0.42881908638148153	0.36349005539365753	0.3778433919793582	0.025652125237979422	1.2488735168791134	1.1526151351461258	0.8629912626461966	0.9075779372285688	0.043912513845265316
45.645645645645644	1.8823900961146907	2.1113794715133873	3.8579269304341066	3.4612867542408736	9.343694899464916	0.3705611490347051	0.42882926578456765	0.36373501445599415	0.37807462753289534	0.0256687	1.2488754852401807	1.1526175127565994	0.8634568877989877	0.9080076576109682	0.043913270443834106
45.7057	1.8821197778229253	2.1111724296783656	3.855181848790501	3.4586821694062393	9.343136039394306	0.3705685790595946	0.42883945360717474	0.36398128094509696	0.3783071387870682	0.0256852	1.2488774579642057	1.1526199000371558	0.8639294276819515	0.908445	0.043914024791475284
45.765765765765764	1.8818491578944843	2.110965220386367	3.8524207592652906	3.456065078702619	9.342577333351178	0.3705760161299826	0.4288496498852262	0.3642288445547576	0.37854092609825934	0.0257017	1.248879435067876	1.1526222970492959	0.8644091048504967	0.9088893082099625	0.0439148
45.825825825825824	1.8815782566724881	2.110757843376332	3.8496434689527854	3.453436978282344	9.342018781105422	0.37058346026090755	0.42885985465483034	0.364478	0.3787759891388899	0.025718229343932034	1.2488814165679891	1.1526247038552089	0.8648961478863632	0.9093414467594496	0.0439155
45.885885885885884	1.8813070690967808	2.110550298331485	3.8468497753157336	3.450801482329896	9.341460382427003	0.37059091146756223	0.42887006795227195	0.36472781648234454	0.37901232638381555	0.025734745204542712	1.248883402481422	1.1526271205177323	0.8653907907814301	0.9098012774767006	0.0439163
45.94594594594594	1.8810356424299057	2.1103425848468627	3.84404	3.448164147572652	9.340902137088582	0.37059836976525923	0.4288802898140232	0.3649791987999565	0.37924993600234286	0.025751257013808367	1.2488853928251067	1.1526295471003853	0.8658932721936262	0.9102689319473268	0.043917019639604676
46.006006006006004	1.8807640711023712	2.110134702373962	3.8412123200581556	3.4455180136801733	9.340344044865331	0.3706058351690796	0.42889052027674707	0.36523182626440387	0.37948882266873535	0.025767764779112676	1.2488873876160724	1.152631983667381	0.866404	0.9107445634617971	0.043917762708031216
46.066066066066064	1.8804923655828607	2.10993	3.8383681061238457	3.442847226910846	9.33979	0.37061330769421136	0.428901	0.3654856832567279	0.37972899595143195	0.025784268507895263	1.2488893868714557	1.1526344302836105	0.8669227233817975	0.9112283501267532	0.0439185
46.12612612612614	1.8802205268390966	2.1097184269549656	3.83551	3.4401476837571945	9.33923	0.3706207873559282	0.428911	0.3657407531128153	0.37997045379779604	0.0258008	1.2488913906084866	1.1526368870147161	0.8674501858442464	0.9117204961905827	0.0439192
46.18618618618618	1.8799485513294563	2.1095100310743335	3.8326275091283106	3.4374206765386064	9.338670684618577	0.3706282741695428	0.4289212636404276	0.3659970181065775	0.3802131411413528	0.0258173	1.2488933988444437	1.1526393539270001	0.8679864702684098	0.912221	0.04392
46.246246246246244	1.8796764303491287	2.109301459710507	3.8297306236635733	3.4346714540058705	9.338113202598155	0.37063576815042043	0.42893152887781133	0.3662544594104045	0.3804570144430226	0.0258338	1.248895411596707	1.15264	0.868532	0.9127308130316768	0.043920712361932825
46.3063	1.8794041506735906	2.1090927084049853	3.826815667131829	3.4319031664783655	9.337555872572485	0.3706432693139706	0.4289418029027243	0.3665130570305143	0.3807020446378661	0.025850243204919722	1.2488974288827603	1.152644318564123	0.8690864976803522	0.9132495183343158	0.0439214
46.366366366366364	1.8791316959128248	2.1088837697704235	3.8238823723787827	3.429116748389648	9.336998694318787	0.3706507776756364	0.42895208575337945	0.3667727897159831	0.38094820178424976	0.0258667	1.2488994507201996	1.1526468164252919	0.8696507344956116	0.9137776487545606	0.0439222
46.42642642642642	1.878859048470761	2.1086746309803805	3.820930467427843	3.4263123133358335	9.336441667617157	0.37065829325085714	0.428962	0.3670336348396163	0.38119545240354913	0.025883206524740125	1.248901477126658	1.152649324740306	0.8702247796842847	0.9143155249501552	0.043922900812300956
46.48648648648647	1.878586191653694	2.108465268025898	3.8179596763248607	3.4234896740093412	9.33588	0.3706658160550941	0.42897267808616024	0.36729556825691895	0.381444	0.025899682202849945	1.2489035081198765	1.1526518435793016	0.870809	0.9148634853211433	0.0439236
46.54654654654654	1.8783131112339144	2.108255629463396	3.8149697199338717	3.420648528569164	9.335328067994963	0.37067334610383046	0.4289829876471774	0.3675585641548314	0.3816930807882437	0.025916153902669065	1.248905543717698	1.1526543730130834	0.8714032593867189	0.9154218838059841	0.043924348431112314
46.606606606606604	1.8780397960786437	2.108045566913232	3.811960316654974	3.417788527865016	9.334771494639861	0.3706808834125868	0.4289933061938139	0.3678225949032085	0.38194337238108944	0.025932621631308207	1.248907583938093	1.1526569131133824	0.8720081682125908	0.9159910874932906	0.043925068832497235
46.66666666666666	1.8777662379571247	2.1078344156436506	3.8089311830780868	3.4149092992814656	9.33422	0.3706884279968855	0.4290036337803249	0.36808763092977337	0.3821945853463337	0.025949085395917157	1.24891	1.1526594639526397	0.872624	0.9165714739974843	0.0439258
46.726726726726724	1.8774924309363177	2.1076228839594044	3.805882034566457	3.412010455079926	9.33366	0.3706959798722903	0.4290139704570664	0.36835364064501125	0.38244666768579116	0.025965545203595203	1.2489116783187126	1.1526620256041304	0.8732504795891208	0.9171634285397448	0.043926502813694104
46.786786786786784	1.877218370714004	2.107412020129107	3.8028125857892374	3.4090915954008034	9.3331	0.37070353905440395	0.42902431625578097	0.36862059044256207	0.38269956423093243	0.025982	1.248913732515262	1.1526645981419177	0.873888	0.9177673406779068	0.043927216391421026
46.846846846846844	1.8769440540786742	2.107202241584963	3.799722551198612	3.4061523095303268	9.332546705884138	0.37071110555888953	0.4290346712022802	0.36888844480482724	0.38295321698999657	0.025998452976456997	1.2489157914070639	1.152667181640904	0.8745375921714061	0.918384	0.0439279
46.9069	1.8766694785414932	2.1069931805859987	3.796611645425467	3.403192176687474	9.33199	0.3707186794014236	0.4290450353301636	0.3691571665424899	0.383208	0.026014900955660857	1.2489178550124944	1.1526697761768814	0.8751984732831832	0.9190125957036667	0.0439286
46.966966966966964	1.8763946421198898	2.106784306416479	3.793479583565464	3.400210766687028	9.33144	0.37072626059773683	0.42905540867999997	0.3694267171899309	0.38346254803340973	0.026031345006051157	1.2489199233500496	1.1526723818266171	0.8758711633393024	0.9196547054566061	0.043929343461600906
47.02702702702703	1.8761195432354634	2.1065754173736906	3.7903260812974997	3.3972076405622773	9.330879688237712	0.37073384916360663	0.42906579129100547	0.36969705757110927	0.3837181012028658	0.0260478	1.2489219964383198	1.1526749986676812	0.8765558402820477	0.9203102981314149	0.04393
47.0871	1.8758441806948758	2.106366437385768	3.787150854763907	3.394182350958629	9.330324314353419	0.3707414451148836	0.42907618320219265	0.3699681485308943	0.3839741620838512	0.026064221348229673	1.2489240742960566	1.1526776267784065	0.8772526666641605	0.92098	0.043930750113945316
47.14714714714714	1.875568553732604	2.1061573406361163	3.783953620198303	3.391134441006781	9.329769089452382	0.370749	0.42908658445252723	0.3702399518159276	0.3842306687047569	0.026080653653862564	1.2489261569420247	1.1526802662382016	0.8779617880215389	0.9216633221755612	0.0439315
47.20720720720721	1.8752926620963921	2.105948118498083	3.7807340932211213	3.3880633872349324	9.329214013328391	0.37075665923717954	0.42909699508126764	0.3705124310513924	0.3844875613416581	0.0260971	1.2489282443951129	1.1526829171273372	0.8786833317421848	0.9223613958657039	0.0439321
47.26726726726727	1.8750165061561985	2.105738767745613	3.777491987825206	3.384968631386623	9.328659085771957	0.3707642774400969	0.42910741512786776	0.37078555274476466	0.3847447836905014	0.0261135	1.2489303366743065	1.152685579527126	0.8794174065703211	0.9230742308668434	0.043932842985769195
47.327327327327325	1.8747400869990003	2.105529286609395	3.7742270150864647	3.3818498082361685	9.328104306576085	0.3707719030922345	0.42911784463205616	0.3710592872299321	0.385002	0.026129927191314056	1.2489324337987555	1.152688253519629	0.8801641028400096	0.9238020828776002	0.0439335
47.38738738738738	1.874463406469088	2.1053196733842583	3.7709388816647844	3.378706483894458	9.327549675535476	0.3707795362096598	0.4291282836339693	0.3713336094612198	0.38526001571508334	0.0261463	1.2489345357876318	1.152690939188053	0.8809234934425836	0.9245451783994982	0.0439342
47.44744744744745	1.8741864671148125	2.1051099257750527	3.767627288235055	3.3755381888625333	9.326995192445501	0.3707871768084978	0.4291387321740136	0.3716084995794886	0.3855179386297599	0.026162756801797332	1.248936642660227	1.152693636616692	0.8816956354321721	0.9253037143407074	0.0439349
47.507507507507505	1.8739092720408492	2.1049	3.7642919279770215	3.372344439350578	9.326440857103048	0.3707948249049237	0.4291491902928865	0.37188394319888846	0.385776	0.0261792	1.2489387544359343	1.152696345890557	0.8824805721297562	0.9260778584353878	0.0439356
47.567567567567565	1.8736318247061563	2.104690011732611	3.7609324852702803	3.3691247451006863	9.325886669303722	0.3708024805151855	0.4291596580316565	0.3721599314001517	0.3860342277585581	0.0261956	1.2489408711343075	1.1526990670956707	0.8832783355124957	0.9268677504834492	0.0439363
47.62762762762762	1.8733541287267048	2.1044798313288973	3.757548634690554	3.3658786130942477	9.325332628845114	0.37081014365555887	0.4291701354317037	0.37243646045240925	0.38629254385659495	0.026211972230983736	1.2489429927749445	1.1527018003191574	0.8840889486818827	0.9276735044468314	0.043937
47.687687687687685	1.8730761877293314	2.104269484580585	3.7541400403929526	3.3626055499467387	9.324778735526241	0.37081781434237043	0.4291806225349367	0.3727135313212719	0.3865509495581139	0.026228369671169573	1.2489451193775507	1.1527045456492058	0.8849124282218233	0.9284952114532578	0.0439376
47.747747747747745	1.8727980052670516	2.1040589448838487	3.750706355879819	3.359305063727313	9.324224989144849	0.3708254925919984	0.4291911193838837	0.3729911490323494	0.38680943128345885	0.026244763271053767	1.248947250961938	1.1527073031750765	0.8857487862864285	0.9293329437621791	0.0439383
47.807807807807805	1.872519584785303	2.1038481562025613	3.7472472241286523	3.3559766652399277	9.323671389504078	0.3708331784208917	0.42920162602208334	0.373269	0.38706797792383735	0.026261153037208433	1.2489493875480766	1.1527100729871136	0.886598	0.9301867596252814	0.043939
47.86786786786786	1.8722409296257445	2.103636958159416	3.743762277990818	3.3526198685442967	9.323117936402296	0.3708408718455338	0.42921214249552603	0.3735480612150441	0.38732657943735843	0.0262775	1.2489515291560036	1.1527128551767911	0.8874601743014939	0.9310567088724124	0.0439397
47.92792792792793	1.871962043037086	2.1034246447603557	3.740251140801009	3.3492341905441765	9.322564629639846	0.37084857288245304	0.4292226688614888	0.3738273799153732	0.38758522541673973	0.026293921094849716	1.2489536758058486	1.1527156498366247	0.8883352195969425	0.9319428388743684	0.0439403
47.98798798798799	1.8716829281937246	2.103211932923914	3.736713427076211	3.345819149578991	9.322011469021097	0.37085628154822964	0.4292332051725275	0.3741072928579386	0.38784390372676153	0.026310299399474362	1.2489558275178578	1.152718457060251	0.8892231751780718	0.9328452003865908	0.043941
48.048048048048045	1.8714035882137128	2.102999889647914	3.7331487432315678	3.342374263143581	9.321458454348832	0.37086399785951135	0.42924375146487664	0.37438781617279054	0.38810259929655144	0.026326673896690706	1.2489579843124277	1.1527212769424944	0.8901240474276918	0.9337638527207519	0.0439417
48.1081	1.8711240261742697	2.1027889392546646	3.729556688259843	3.338899045062066	9.32091	0.37087172183298855	0.42925430777049584	0.3746689672568261	0.3883612931388412	0.026343044592974686	1.2489601462100475	1.1527241095793501	0.8910378413848825	0.9346988676881094	0.0439423
48.16816816816817	1.8708442451224683	2.102578812953821	3.7259368543556253	3.335393002548269	9.320352862060053	0.3708794534853884	0.4292648741271899	0.37495076491208923	0.3886199616590471	0.0263594	1.2489623132312841	1.1527269550679955	0.8919645594707902	0.9356503318414339	0.043942999021067894
48.228228228228225	1.8705642480832072	2.102368988209665	3.7222888275070773	3.331855633603339	9.319800284052576	0.37088719283349325	0.4292754505786788	0.3752332297043653	0.38887857629972333	0.026375774608766108	1.2489644853968298	1.1527298135068118	0.8929041997163261	0.9366183467127341	0.0439437
48.288288288288285	1.8702840380641035	2.1021592196515777	3.7186121881595118	3.3282864252409023	9.319247851210067	0.3708949398941489	0.42928603716804736	0.3755163845320863	0.38913710355011355	0.0263921	1.2489666627275218	1.1527326849954096	0.8938567535111818	0.9376030268982912	0.043944314317309566
48.34834834834834	1.8700036180600084	2.101949396887606	3.714906512083455	3.3246848528757145	9.318695563339462	0.37090269468425185	0.42929663393866047	0.37580025538117745	0.38939550531437367	0.026408489498548352	1.2489688452443155	1.1527355696347048	0.8948222029682659	0.9386044960380832	0.043945
48.408408408408405	1.8697229910591844	2.101739474112982	3.7111713717019787	3.321050381235658	9.318143420251413	0.37091045722073024	0.4293072409339017	0.37608487223237425	0.38965373966154787	0.026424841287160824	1.248971032968228	1.1527384675267551	0.8958005180045666	0.9396228809049165	0.0439456
48.468468468468465	1.8694421600468196	2.101529428992646	3.707406338140924	3.317382467068863	9.317591421752256	0.37091822752056886	0.42931785819738133	0.37637027005227236	0.38991176192550087	0.0264412	1.248973225920411	1.1527413787749448	0.8967916532868722	0.9406583039049922	0.0439463
48.528528528528525	1.8691611280097968	2.1013192445671787	3.7036109843278266	3.3136805638584326	9.317039567650985	0.3709260056008136	0.42932848577309957	0.37665648981035627	0.3901695261455956	0.026457533583725764	1.2489754241221567	1.1527443034839917	0.8977955451515038	0.9417108743806502	0.043946917509748745
48.58858858858858	1.8688798979456538	2.1011089001808085	3.6997848893719545	3.3099441286451907	9.31649	0.37093379147857014	0.42933912370554717	0.3769435794595018	0.3904269868414405	0.026473874104356747	1.2489776275948983	1.1527472417599474	0.8988121084740169	0.9427806790078056	0.0439476
48.64864864864865	1.868598472873986	2.100898362063656	3.6959276443477167	3.306172630880534	9.315936291880954	0.3709415851709698	0.42935	0.3772315948603727	0.3906841011589128	0.0264902	1.2489798363601194	1.1527501937101512	0.899841	0.9438677713013379	0.0439482
48.70870870870871	1.8683168558502163	2.1006875596336783	3.692038859306712	3.302365562828615	9.315384869835631	0.3709493866952039	0.42936043082240316	0.37752060067561743	0.39094083142872416	0.026506543921817446	1.248982050439444	1.1527531594433014	0.9008827795155498	0.9449721601407788	0.043948845946656996
48.76876876876878	1.86804	2.100476257636785	3.6881181711230706	3.2985224508343713	9.314833591432167	0.3709571960685221	0.42937110010293894	0.3778106713557157	0.39119714822558155	0.026522873231167525	1.2489842698546343	1.1527561390695844	0.9019365721010556	0.9460937967829595	0.043949484199448045
48.82882882882882	1.867753058454183	2.100264133616728	3.68417	3.29464	9.31428	0.37096501330824266	0.4293817799404566	0.3781018923043616	0.39145303393934566	0.026539198815929678	1.2489864946276177	1.152759132700637	0.9030023907094571	0.9472325603171733	0.0439501
48.88888888888889	1.8674708845382162	2.1000521995331742	3.680179815038053	3.2907264366607323	9.313731464800508	0.3709728384317046	0.4293924703783761	0.3783943611054307	0.391708	0.026555520682318447	1.2489887247803564	1.1527621404495723	0.9040799596292649	0.948388	0.043950753871029875
48.94894894894895	1.8671885316168437	2.0998407549597244	3.6761616253207667	3.2867728519016075	9.313180616199391	0.3709806714563093	0.4294031714591391	0.37868818832739476	0.39196352292294995	0.026571838836526987	1.2489909603349643	1.1527651624309412	0.9051689364544598	0.9495605324953025	0.043951385291765725
49.009009009009006	1.8669060031860019	2.099630065193569	3.672110501241444	3.2827818723110234	9.312629910495698	0.3709885123995151	0.42941388322180235	0.3789834968901968	0.39221818013328263	0.0265882	1.2489932013136862	1.15277	0.9062689035594013	0.9507490094305252	0.043952014437225496
49.06906906906906	1.8666233028490384	2.0994196705950974	3.6680263208035364	3.2787533311545807	9.312079347503825	0.3709963612788575	0.42942460571330715	0.37928041883607283	0.3924725137344064	0.0266045	1.2489954477389529	1.1527712495566436	0.9073793650917032	0.9519531377907106	0.0439526
49.12912912912913	1.8663404342967396	2.0992093445438593	3.663909024041277	3.274687136211147	9.311528927039229	0.37100421811188783	0.42943533898019753	0.3795790888115874	0.39272659179881847	0.026620771087476007	1.2489976996332235	1.152774314937558	0.9084997505968406	0.9531722744295965	0.0439533
49.189189189189186	1.8660574012727769	2.0989989841123617	3.6597586149030032	3.270583269551382	9.310978648918402	0.37101208291622334	0.4294460830692789	0.37987963451781254	0.39298048522861534	0.026637074454372543	1.2489999570191128	1.1527773950241733	0.9096294242562638	0.9544056809756997	0.043953888233606186
49.249249249249246	1.865774207531256	2.098788548878857	3.6555751627225463	3.266441786540431	9.310428512958499	0.3710199557095362	0.42945683802747336	0.3801821650268772	0.393234	0.026653374139719018	1.2490022199193658	1.152780489938787	0.9107676986433549	0.9556525416739164	0.0439545
49.3093	1.8654908567921817	2.0985780239023617	3.6513588033706443	3.262262814311278	9.30988	0.37102783650958504	0.42946760390188393	0.38048675760519474	0.39348793943203736	0.026669670149536636	1.2490044883569382	1.1527835998053493	0.9119138553557863	0.9569119888007248	0.043955126077335045
49.369369369369366	1.8652073527005735	2.098367402614384	3.6471097390044966	3.2580465486275108	9.309328666798155	0.37103572533414064	0.4294783807399268	0.3807934431917496	0.39374153500943304	0.026685962489881487	1.2490067623547982	1.1527867247494095	0.9130671804921019	0.9581831441732528	0.0439557
49.429429429429426	1.864923698791501	2.0981566799913947	3.642828233780001	3.253793246360441	9.308778956234397	0.3710436222010431	0.42948916858940756	0.38110219109307136	0.39399498272892536	0.026702251166778802	1.2490090419360804	1.152789864898181	0.9142270259244183	0.9594651886117636	0.043956354851095135
49.489489489489486	1.8646398984624803	2.097945849058034	3.6385146019243026	3.2495032097230507	9.308229387107398	0.371052	0.42949996749858316	0.3814128962498771	0.3942481525049803	0.026718536186232822	1.249011327124045	1.1527930203806243	0.9153928996550853	0.9607574628910441	0.043956965840566485
49.54954954954954	1.8643559549509525	2.097734897017566	3.6341691858425698	3.2451767598007093	9.307679959237527	0.3710594401335611	0.4295107775162518	0.38172537705721515	0.39450084114629225	0.0267348	1.2490136179421845	1.1527961913275049	0.9165645604847414	0.9620595730916455	0.043957574567260904
49.60960960960961	1.864071871314248	2.0975237967682885	3.629792326647807	3.2408142020434196	9.307130672447206	0.37106736123516504	0.4295215986919458	0.3820393939337005	0.3947527928365135	0.026751095276683654	1.2490159144139963	1.1527993778713967	0.9177420507666266	0.9633714280004513	0.0439582
49.66966966966967	1.8637876504147541	2.0973124781722654	3.6253843354978224	3.2364157928636543	9.306581526557672	0.37107529045106963	0.429532	0.3823546912391997	0.3950037453353417	0.026767369359559756	1.2490182165631496	1.1528025801465762	0.9189255974923322	0.9646931322737414	0.0439588
49.729729729729726	1.8635032949007637	2.0971006254851363	3.620945476164611	3.2319817185929534	9.306032521390826	0.3710832277994035	0.429543	0.3826710471424464	0.3952534851345636	0.026783639808772835	1.2490205244134445	1.1528057982891544	0.9201154044445491	0.9660247599336661	0.0439594
49.78978978978978	1.863218807185998	2.096887902355506	3.616475965335699	3.2275120937621655	9.305483656769407	0.37109117329838687	0.4295541297048245	0.38298830404711764	0.3955018817578301	0.0267999	1.2490228379889032	1.152809032437289	0.921311	0.9673661620087841	0.04396
49.84984984984985	1.8629341894287546	2.0966758520746187	3.61198	3.223006977938318	9.304934932516627	0.3710991269662639	0.4295649960617205	0.3833063643566957	0.39574888467108127	0.026816169829783944	1.2490251573135895	1.1528122827308573	0.9225135936371291	0.9687169333077822	0.043960584320946745
49.909909909909906	1.8626494435080898	2.0964645193100466	3.6074457345106756	3.218466401439916	9.304386348458003	0.3711070888213442	0.42957587384228907	0.38362516217372605	0.3959944944925651	0.0268324	1.2490274824117178	1.1528155493118448	0.9237213911844836	0.9700764981453552	0.0439612
49.969969969969966	1.8623645709987329	2.096253898126568	3.6028854005237108	3.2138903861904478	9.303837904417906	0.3711150588819996	0.4295867630881094	0.3839446333429818	0.39623873316713654	0.026848685386552013	1.249029813307644	1.1528188323241502	0.9249344515749894	0.971444	0.043961772447410605
50.030030030030034	1.8620795731447841	2.0960439473829924	3.5982952197820257	3.2092789560231774	9.303289600221142	0.37112303716669154	0.429598	0.38426469751705816	0.39648162849086016	0.026864937755425145	1.249032150025934	1.1528221319138936	0.9261523435692507	0.9728193110624261	0.043962363138476124
50.090090090090094	1.8617944508371735	2.0958339652979823	3.5936754559690627	3.2046321453831204	9.302741435693282	0.371131	0.4296085761509564	0.38458525266600047	0.39672321468996113	0.0268812	1.2490344925912333	1.1528254482290745	0.9273746284383338	0.9742010372206215	0.043963
50.15015015015015	1.8615092045952608	2.095623813193857	3.589026405024247	3.199950033058728	9.302193410660571	0.3711390184822436	0.4296195000788217	0.3849061764859578	0.3969635472508445	0.026897431703195984	1.2490368410283168	1.1528287814194464	0.9286008547454513	0.9755883847183541	0.043963537787256673
50.21021021021021	1.8612238345565224	2.0954133805530755	3.5843483932539555	3.1952328814468802	9.301645524951237	0.3711470215502879	0.4296304356741531	0.3852273298786644	0.397203	0.026913673293582737	1.2490391953621116	1.1528321316371641	0.929831	0.9769798554369612	0.0439641
50.270270270270274	1.8609383404794007	2.095202303571833	3.579641767576192	3.1904816567773397	9.301097778392654	0.3711550329167683	0.4296413829930376	0.38554856023852063	0.3974411253280008	0.0269299	1.249041555617764	1.152835499036759	0.9310632306201592	0.9783722674155506	0.0439647
50.33033033033033	1.8606527217657074	2.0949902124520507	3.5749068781114124	3.1856987898825433	9.300550170812453	0.3711630526004517	0.4296523420978508	0.3858697040606667	0.3976795144965951	0.026946145736031747	1.249043921820525	1.152838883774954	0.9322983667024283	0.9797589662844232	0.0439653
50.39039039039039	1.8603669775090965	2.094778426558658	3.5701441687797475	3.1808865656500975	9.3	0.3711710806201565	0.4296633130381105	0.38619058902007974	0.3979190101522279	0.026962376599520287	1.2490462939957496	1.1528422860106475	0.9335354037324857	0.981134	0.0439659
50.45045045045045	1.8600811065680816	2.0945675139867164	3.565354294760516	3.1760459525400946	9.299455371901423	0.3711791169947755	0.42967429586247186	0.3865110358358485	0.3981602633151151	0.026978603898765458	1.249048672168961	1.1528457059050106	0.9347737374833214	0.9824939201071928	0.043966435241247416
50.510510510510514	1.8597951076701913	2.0943572389061105	3.5605378619783563	3.171177710119425	9.298908180230688	0.371187	0.42968529062298916	0.3868308602372158	0.3984035645761348	0.0269948	1.2490510563658856	1.1528491436215873	0.9360127036855351	0.9838395069964748	0.043967
50.570570570570574	1.859508979542994	2.0941472267750747	3.555695458842534	3.1662827095947566	9.298361126856875	0.37119521488473534	0.42969629737194437	0.38714987531129597	0.39864907446147174	0.027011047827079845	1.2490534466123924	1.1528525993263048	0.9372515613861326	0.9851706080306609	0.0439676
50.630630630630634	1.8592227210622028	2.0939370191095827	3.550827722824204	3.161361880258173	9.297814211610198	0.37120327643821205	0.4297073161640966	0.3874678945078811	0.39889690433094743	0.027027264467422606	1.2490558429344403	1.1528560731875959	0.9384894725096373	0.9864876021748765	0.043968146956531604
50.69069069069069	1.8589363313999847	2.0937253964743983	3.5459353608569137	3.1564161667735653	9.29727	0.37121134642288645	0.4297183470611547	0.3877847356299676	0.3991471421201283	0.027043477566034996	1.2490582453581658	1.1528595653762144	0.9397254770245943	0.9877908032644207	0.043968713084887895
50.750750750750754	1.85865	2.093511275962079	3.5410191612766067	3.1514465309079394	9.296720794823806	0.37121942485800535	0.42972939013908606	0.38810022621928014	0.39939986356970664	0.0270597	1.2490606539098812	1.1528630760656502	0.9409584622254366	0.9890803293673686	0.0439693
50.810810810810814	1.8583631574312371	2.0932979310275392	3.5360799983798032	3.1464539769385245	9.29617	0.37122751176289775	0.4297404454505476	0.3884142110868988	0.3996551395736043	0.027075893160375192	1.2490630686160848	1.1528666054317331	0.9421871218392037	0.9903560166598432	0.0439698
50.87087087087087	1.8580763738724984	2.0930863061027525	3.53112	3.141439581344029	9.295627928529662	0.3712356071569471	0.4297515130437361	0.3887265639760711	0.3999130423896325	0.027092095667191757	1.249065489503383	1.1528701536531616	0.94341	0.9916173652193314	0.0439704
50.93093093093093	1.857789460599681	2.0928761090581975	3.526136983108649	3.1364045158578806	9.295081701399855	0.371244	0.4297625929712935	0.38903721043969186	0.4001736513768647	0.0271083	1.2490679165985599	1.1528737209110802	0.9446247798171622	0.9928635128888852	0.043971
50.990990990990994	1.8575024190930707	2.092666865580363	3.5211361976411166	3.1313500587160332	9.29454	0.37125182349045227	0.4297736852859067	0.3893461915550482	0.40043705820468156	0.027124490127756983	1.2490703499285587	1.1528773073895846	0.945829	0.9940932409501337	0.043971510531533683
51.05105105105105	1.857215251007118	2.0924581400434006	3.516119194837215	3.1262775901424464	9.293989658344998	0.3712599444690628	0.42978479004179637	0.38965386089089304	0.4007033709334289	0.0271407	1.2490727895204892	1.1528809132755158	0.9470167494186986	0.9953050272753011	0.043972063403125095
51.11111111111111	1.8569279579451874	2.0922496051870327	3.511089610872316	3.121188564768545	9.293443842089369	0.37126807401513895	0.42979590729468725	0.38996106616655823	0.4009727154739442	0.027156870554169456	1.2490752354016248	1.1528845387585434	0.9481805798797942	0.9964971838727082	0.0439726
51.17117117117117	1.85664	2.092041003243629	3.5060501079235413	3.1160844463040895	9.292898162461865	0.37127621214844464	0.42980703710178086	0.3902686084082303	0.40124523145257585	0.0271731	1.24908	1.1528881840312173	0.9493153301244545	0.9976681473376101	0.043973162553881444
51.23123123123122	1.856353001610508	2.0918319547483266	3.5010024711556613	3.1109665805913282	9.29235	0.3712843588888204	0.4298181795234194	0.3905768777240778	0.4015210572126884	0.0271892	1.2490801461414542	1.1528918492890625	0.9504196766986656	0.9988170218649919	0.0439737
51.291291291291294	1.8560653391473503	2.091621707979079	3.495948086101174	3.105835983573678	9.291807212436481	0.371293	0.42982933462850265	0.3908860403162525	0.4018002968407527	0.027205414975226286	1.249082611055519	1.1528955347306342	0.9514948751317033	0.9999444358100156	0.0439743
51.351351351351354	1.855777552906512	2.091411089841648	3.4908876653617833	3.10069	9.29126	0.37130067827054114	0.4298405024792046	0.3911961265263274	0.40208296605273935	0.027221589478979142	1.2490850823695354	1.1528992405575433	0.952545	1.0010535010271058	0.0439748
51.41141141141141	1.8554896408423238	2.091200278282727	3.485820933655948	3.095537366363509	9.290716806961726	0.37130885095196386	0.42985168314390154	0.3915070203606578	0.4023689335574988	0.027237760506737825	1.2490875601115872	1.152902966974543	0.953577	1.0021501015574446	0.0439753
51.47147147147148	1.8552015996539204	2.090989991389844	3.480746593545921	3.090367629976808	9.290171808024729	0.37131703232061447	0.429863	0.391818	0.4026579052452058	0.027253928063877587	1.2490900443099362	1.152906714189612	0.9545980708307708	1.0032416235618478	0.0439759
51.53153153153154	1.8549134247322556	2.090781446423047	3.475662634237108	3.0851820865624453	9.289626944738837	0.37132522239673615	0.42987408320466386	0.39213010769823686	0.40294948870712843	0.027270092155701815	1.2490925349930921	1.1529104824140357	0.955617	1.0043346367185781	0.0439764
51.59159159159161	1.85463	2.0905757150347166	3.470566788934853	3.0799789665901898	9.289082216942852	0.37133342120065754	0.4298853026905889	0.39244164875033655	0.40324329735241515	0.0272863	1.2490950321897016	1.1529142718623744	0.9566381011311518	1.0054334076301785	0.0439769
51.65165165165166	1.854336650520373	2.0903722523498347	3.465456885809062	3.0747568539920453	9.288537624475948	0.3713416287528056	0.42989653518770554	0.3927528603855278	0.40353901209788756	0.027302409964802092	1.2490975359286223	1.1529180827525627	0.9576650876618966	1.0065400204064816	0.043977471756382155
51.71171171171172	1.854048042087223	2.0901695539116782	3.460330995495925	3.069514814754129	9.28799	0.3713498450736874	0.42990778076481995	0.3930636146548652	0.4038363779532991	0.0273186	1.2491000462387916	1.1529219153061268	0.9586995915111631	1.0076552172458175	0.043978
51.77177177177178	1.8537592920791992	2.0899671607940973	3.4551874347952185	3.0642523539723685	9.287448844888601	0.3713580701839007	0.4299190394801665	0.3933738539157714	0.40413516956334256	0.027334713976438166	1.2491025631493455	1.1529257697480644	0.9597427219775485	1.00878	0.0439785
51.83183183183185	1.8534704270677573	2.0897649218608145	3.4500247249623786	3.0589693077137845	9.286904657449154	0.37136630410412663	0.42993031139057236	0.39368356347086264	0.40443515677934816	0.027350860821362476	1.249105086689631	1.1529296463070282	0.9607952426082739	1.0099114895448098	0.043979051911033525
51.8919	1.8531814884843814	2.089562787471227	3.4448415593485486	3.053665739041462	9.286360604700148	0.3713745468551282	0.4299415965526687	0.39399275104759407	0.40473607980441634	0.027367004232721405	1.2491076168892472	1.1529335452153586	0.9618577330334857	1.0110521261781864	0.043979574320474925
51.95195195195196	1.8528925142442996	2.0893607404891905	3.4396367881759553	3.0483418605525268	9.28582	0.3713827984577448	0.42995289502340284	0.39430143359403863	0.4050376332869039	0.0273831	1.249110153777878	1.152937466709264	0.9629306451663836	1.0122007121517929	0.0439801
52.01201201201202	1.8526035305344304	2.0891587742146367	3.4344094102949656	3.0429979824844335	9.285272902640264	0.3713910589329101	0.42996420686021664	0.3946096302271686	0.4053394586771814	0.027399280775527068	1.249112697385364	1.1529414110288572	0.9640143074152248	1.0133569621010683	0.0439806
52.072072072072075	1.8523145541599562	2.0889568854659495	3.429158561202395	3.0376344810729092	9.28473	0.3713993283016763	0.4299755321210503	0.394917	0.4056411466693512	0.027415413917352284	1.2491152477417697	1.1529453784179362	0.9651089060159194	1.0145206098551243	0.0439811
52.13213213213214	1.8520256023252804	2.0887550723425936	3.4238834902039503	3.032251783329497	9.28419	0.3714076065852985	0.4299868708643382	0.3952246459880953	0.4059422513689526	0.0274315	1.249117804877457	1.1529493691243315	0.966214	1.0156913978319226	0.0439816
52.1922	1.851736739421737	2.0885533334584525	3.4185835261915503	3.0268503649764735	9.283642355780346	0.371416	0.42999822314900876	0.39553151789642027	0.406242	0.027447669967809764	1.2491203688229497	1.152953383399992	0.9673308077088048	1.016869054782668	0.0439822
52.252252252252255	1.85145	2.088351667662886	3.4132580454319448	3.0214307572139996	9.283099107861203	0.3714241899828559	0.43001	0.3958380224967086	0.406541	0.027463792886616534	1.2491229396087962	1.152957421501223	0.9684576166581459	1.0180532775036475	0.0439827
52.312312312312315	1.8511593308152525	2.0881500739367964	3.40791	3.015993557579344	9.282555993531915	0.3714324951394909	0.4300209685805351	0.39614422591610815	0.4068375511322326	0.027479912408028856	1.2491255172657907	1.1529614836885431	0.9695944666148004	1.0192437272159347	0.0439832
52.37237237237238	1.850870764485791	2.0879485513541414	3.402528356213866	3.010539441544847	9.282013012637153	0.37144080929672046	0.4300323618474623	0.39645020844795237	0.40713193288050714	0.027496	1.2491281018250044	1.1529655702266266	0.9707409873953196	1.0204400392034148	0.043983676618632055
52.43243243243244	1.8505822791118134	2.0877470990667284	3.3971234459983526	3.005069174481708	9.281470165021712	0.3714491324762109	0.4300437688958946	0.39675604833138817	0.4074236963665336	0.0275121	1.2491306933178652	1.152969681384742	0.9718969795301949	1.021641838139908	0.043984179846548295
52.4925	1.8502938636482118	2.087545716295954	3.391691772561967	2.999583626578982	9.280927450530527	0.3714574646997321	0.4300551897868726	0.39706180228072613	0.4077125457625593	0.027528250638744912	1.2491332917757552	1.1529738174369308	0.9730624355484216	1.02285	0.0439847
52.55255255255257	1.8500055046002746	2.087344402320413	3.386233643860664	2.9940837950748604	9.280384869010028	0.3714658059891562	0.43006662458178707	0.3973674911786795	0.40799821914621814	0.027544356621358713	1.2491358972301503	1.152977978661872	0.9742374804080638	1.0240604259135506	0.043985179977163925
52.61261261261262	1.849717186485289	2.0871431564500194	3.3807496190111497	2.988570838896213	9.279842420305462	0.3714741563664498	0.43007807334237763	0.3976730935779339	0.4082804835998664	0.027560459231948227	1.2491385097128367	1.1529821653429286	0.9754222816708914	1.0252765211889052	0.0439857
52.67267267267268	1.8494288934176428	2.0869419779769176	3.375240461847985	2.983046131161973	9.2793	0.3714825158536681	0.43009	0.3979785460053967	0.4085591315918718	0.027576558475433405	1.2491411292560535	1.152986377768266	0.9766169607881323	1.026496722308694	0.0439862
52.73273273273274	1.8491406134924782	2.0867408660873346	3.369707084848597	2.9775113360097465	9.278757920732435	0.3714908844729425	0.43010101300919934	0.39828374811325895	0.4088339791917616	0.027592654356920033	1.2491437558921077	1.1529906162310675	0.9778215227770041	1.0277207299421527	0.0439867
52.792792792792795	1.8488523473429967	2.0865398197071285	3.36415	2.9719685179028263	9.278215869557325	0.3714992622464768	0.43011250404053825	0.39858857070454784	0.4091048663113265	0.0276087	1.2491463896533874	1.1529948810295976	0.9790358122061623	1.0289482548101239	0.0439872
52.85285285285286	1.8485641139444802	2.0863388372317986	3.3585717210156156	2.9664202941303732	9.27767	0.37150764919654505	0.43012400928775946	0.3988928648374087	0.409372	0.0276248	1.2491490305725377	1.1529991724672783	0.9802594957339286	1.0301790093104655	0.043987643617115754
52.91291291291292	1.8482759399933877	2.0861379160452413	3.352971810896132	2.9608700441176796	9.277132163669611	0.37151604534549204	0.4301355288141922	0.39919647072803705	0.40963425179911567	0.027640921878739778	1.2491516786824661	1.1530034908529068	0.9814920664705251	1.0314126989877026	0.0439881
52.972972972972975	1.8479878453298468	2.0859370516263014	3.347351763782765	2.9553221906124993	9.276590508652514	0.37152445071573204	0.43014706268346453	0.3994992259602771	0.4098925741457356	0.027657004361756787	1.2491543340162754	1.1530078365006666	0.9827328637274912	1.0326490152150003	0.0439886
53.033033033033036	1.8476998407900667	2.085736235776543	3.3417125356733206	2.949782560714176	9.276048985384042	0.37153286532976476	0.4301586109595376	0.3998009733333374	0.41014659251916646	0.0276731	1.2491569966072613	1.1530122097303188	0.9839811027880702	1.0338876308103386	0.043989096830000456
53.0931	1.8474119322560814	2.085535452717361	3.336055035508765	2.9442587912265026	9.275507593714957	0.3715412892102111	0.4301701737067522	0.4001015690205721	0.41039631553190165	0.0276892	1.2491596664889417	1.1530166108672593	0.9852359118672307	1.0351282009908762	0.0439896
53.153153153153156	1.847124131853577	2.0853346688844443	3.330380139968969	2.9387605642481227	9.274966333494334	0.37154972237995465	0.4301817509899577	0.4004008913040118	0.41064179719047855	0.0277052	1.2491623436951662	1.1530210402427084	0.9864963755412192	1.0363703726061624	0.0439901
53.213213213213216	1.8468365005710035	2.085133796444455	3.3246887242088183	2.933298927942017	9.274425204571797	0.371558	0.4301933428749449	0.4006988492393733	0.41088314028487394	0.0277213	1.2491650282597881	1.1530254981937957	0.987762	1.0376138034530582	0.043990531471979843
53.273273273273276	1.8465490379370892	2.084932446329455	3.318981709168494	2.9278861160579868	9.273884206797025	0.37156661667975643	0.43020494943106946	0.40099538990537137	0.4111205013868872	0.027737366815750827	1.2491677202171507	1.1530299850637495	0.9890306754408755	1.038858189059654	0.043991
53.33333333333334	1.8462617156345746	2.0847305300446304	3.313260124281966	2.9225764619344234	9.273343340020142	0.3715750778556591	0.4302165707315603	0.40129050283694323	0.41135409445868737	0.027753429348456964	1.2491704196014464	1.1530345012019523	0.9903028781997271	1.0401032891413426	0.0439915
53.3934	1.8459745194480432	2.0845292989179085	3.3075251837577486	2.9173432276847917	9.2728	0.37158354841305363	0.4302282068384512	0.4015842208062104	0.4115841309620489	0.027769488573113954	1.2491731264474193	1.153039046964153	0.991578	1.0413489438802226	0.0439919
53.45345345345346	1.8456874382626063	2.084329233093667	3.301778376969299	2.9121205664733325	9.272261998865961	0.37159202837520233	0.4302398578122933	0.40187661703600214	0.41181083980662286	0.027785544494534894	1.249175840789924	1.153043622712778	0.9928539651819821	1.042595074501794	0.043992415669662374
53.51351351351353	1.8454004615271298	2.084130096224328	3.2960215798433845	2.9068930446013836	9.271721524192184	0.371601	0.4302515237157938	0.4021678000509841	0.4120344776681384	0.027801597117443455	1.2491785626639602	1.153048228816579	0.9941316792747386	1.0438416715601386	0.0439929
53.57357357357358	1.8451135786994906	2.0839314010064487	3.2902572040853917	2.9016529427997173	9.271181179922195	0.37160901660741924	0.4302632046139318	0.4024579080759932	0.41225532219582356	0.0278176	1.2491812921051932	1.1530528656510628	0.99541	1.0450887850686417	0.043993345577095506
53.63363363363364	1.8448267790236965	2.0837329084236864	3.2844884121721925	2.8963968677630962	9.27064	0.3716175249245536	0.4302749005719877	0.4027471039829992	0.4124736726594315	0.027833692486976973	1.2491840291488485	1.1530575335988116	0.9966887019206188	1.0463365356741214	0.043993807500896355
53.6937	1.8445400516022796	2.083534506556673	3.2787194265624606	2.8911236748035516	9.270100882005192	0.3716260427405196	0.43028661165549903	0.4030355698795923	0.4126898445914873	0.0278497	1.2491867738307607	1.1530622330494293	0.9979669655154013	1.0475851506209923	0.0439943
53.753753753753756	1.844253385813554	2.083336119876428	3.2729559402726274	2.88583	9.26956	0.37163457007911016	0.4302983379303374	0.40332350003184386	0.4129041593096521	0.0278658	1.2491895261871115	1.153066964399716	0.9992444341600113	1.0488349965674266	0.043994725314743355
53.81381381381382	1.8439667718562307	2.0831376260379812	3.2672055948385474	2.880526294757038	9.269021103938917	0.37164310696397534	0.43031007946339606	0.40361109191325456	0.4131169313705296	0.0278818	1.2491922862538503	1.1530717280541491	1.000520687988248	1.0500865726797863	0.043995181215298065
53.87387387387388	1.8436802010993998	2.0829386054311145	3.2614783976359893	2.8752	9.26848	0.37165165341912254	0.4303218363255681	0.403899	0.4133284576482113	0.0278978	1.2491950540678063	1.1530765244247436	1.0017953164337032	1.051340452835486	0.0439956
53.933933933933936	1.8433936660957835	2.0827374638608087	3.255786702588733	2.869869148829327	9.267941844550114	0.37166020946842687	0.4303336086007397	0.40418600483422223	0.413539	0.027913873520030733	1.249197829665574	1.153081353931202	1.0030678728543083	1.0525971890536419	0.0439961
53.993993993993996	1.8431071602957896	2.082535923142713	3.250145636308682	2.8645262573811916	9.267402408994956	0.37166877513593394	0.4303453963582057	0.4044736470112212	0.413749	0.027929899925867304	1.2492006130841904	1.153086217001167	1.0043378277002724	1.053857197860199	0.0439965
54.05405405405406	1.842820677607791	2.0823362339664295	3.24461	2.859183495345924	9.266863102672627	0.37167735044580436	0.43035719965688385	0.40476158353522174	0.41395814820518617	0.027945923075656635	1.2492034043609999	1.1530911140704343	1.0056045303243402	1.0551206507368667	0.043997
54.114114114114116	1.842534211921462	2.0821386048203903	3.239168021577048	2.8538519412680614	9.26632	0.37168593542226014	0.43036901855443616	0.40504986073525384	0.41416715668128823	0.027961942974047197	1.2492062035335176	1.1530960455831232	1.0068671843235575	1.0563873859865462	0.0439974
54.174174174174176	1.8422477566492719	2.0819422695014764	3.233775049656028	2.848537836034563	9.265784877145224	0.3716945300896259	0.43038085311337476	0.40533846292547077	0.414376	0.027978	1.249209010639527	1.1531010119918594	1.0081248362990585	1.057656849339636	0.043997874865884176
54.234234234234236	1.8419613042986047	2.0817466410149716	3.228428910277442	2.843247759838093	9.26525	0.37170313447233927	0.4303927033967783	0.40562736924947207	0.4145851541009638	0.027993973035063978	1.249211825717082	1.1531060137579845	1.009376375073235	1.0589280445271272	0.0439983
54.2943	1.8416748460518797	2.081551375753846	3.223153317355169	2.838010586010404	9.264707166814343	0.37171174859493505	0.43040456946788064	0.4059166381739479	0.4147947889928389	0.028009983206910345	1.249214648804487	1.1531110513517695	1.0106205385378135	1.0601994470011078	0.0439988
54.35435435435436	1.8413883713049375	2.0813563036380685	3.2180165479250427	2.8329027396184565	9.264168504486147	0.3717203724820511	0.4304164513894229	0.40620680186364794	0.41500592340400977	0.028026	1.249217479940301	1.1531161252526028	1.011855928021692	1.0614688367308764	0.0439992
54.41441441441442	1.8411018670755124	2.0811613467143886	3.21306	2.827968619544466	9.263629970523935	0.37172900615844345	0.4304283492238029	0.4064998862616237	0.41522121993027217	0.028041993856216287	1.24922	1.153121235949212	1.0130810340610172	1.0627330394500574	0.0439996
54.474474474474476	1.8408153171444412	2.0809664699389274	3.2081730405210873	2.8230970853922264	9.263091564786876	0.37173764964897565	0.43044026303319277	0.40679619549615686	0.4154415814088133	0.028058	1.2492231665126743	1.1531263839398938	1.0142942806306485	1.0639875921805664	0.0440001
54.534534534534544	1.8405287007174485	2.08077	3.2033113820433545	2.8182352822817593	9.262553287130427	0.3717463029786331	0.43045219287956865	0.40709473134266727	0.41566663955811756	0.028073991609943692	1.2492260220276825	1.153131569732703	1.0154940950356102	1.0652263602666199	0.0440005
54.594594594594604	1.8402419902213503	2.080576899980025	3.198454401125084	2.8133663506212327	9.262015137411689	0.37175496617251985	0.43046413882467993	0.40739505662370884	0.4158968146733778	0.028089985662326414	1.2492288857480345	1.1531367938456796	1.0166790062742386	1.0664411893621863	0.0440009
54.65465465465466	1.839955147443784	2.0803821940236835	3.1935965465194123	2.8084886585710347	9.261477115489706	0.37176363925583555	0.4304761009299979	0.4076968028156004	0.41613275066081207	0.028105976504363923	1.2492317577135696	1.153142056807196	1.0178477627717533	1.067621879026262	0.0440014
54.71471471471472	1.839668116197909	2.0801875362362354	3.1887384182559515	2.8036079694817033	9.26094	0.3717723222539019	0.4304880792566928	0.4079995750131346	0.4163749433683299	0.028121964140553353	1.2492346379644241	1.1531473591560395	1.0189994326804106	1.0687572452785132	0.044001783108324546
54.774774774774784	1.8393808066784145	2.0799929247029425	3.1838839221145703	2.7987313785685046	9.260401454469088	0.37178101519217943	0.43050007386558115	0.4083029814818521	0.41662286198883597	0.0281379	1.249237526541091	1.1531527014417609	1.0201334243095808	1.0698394781364338	0.0440022
54.834834834834844	1.8390930553071283	2.079798359003623	3.1790388874478275	2.7938655255866656	9.259863815087275	0.3717897180962661	0.43051208481706826	0.4086066362384081	0.4168749034105679	0.0281539	1.249240423484403	1.1531580842248783	1.0212494180638998	1.0708660106139205	0.0440026
54.8949	1.8388044762556324	2.0796038448660457	3.1742043229668218	2.7890174206956075	9.259326302935987	0.37179843099183196	0.43052411217102743	0.40891012406297467	0.41712975438861943	0.028169907858709528	1.24924	1.153163508077264	1.0223473083654884	1.0718314480650641	0.044003051199584454
54.95495495495496	1.8385146627896019	2.0794097064269605	3.1693733271681217	2.784193951518659	9.258788917875432	0.3718071539047277	0.4305361559823946	0.4092129822552577	0.4173867681130509	0.0281859	1.2492462426349877	1.1531689735822905	1.0234271703822522	1.0727288713463912	0.0440035
55.015015015015024	1.838227437951646	2.0792164100174255	3.164543179090657	2.7794	9.258251659764099	0.37181588686085804	0.43054821629900075	0.40951472248107257	0.41764580615004443	0.0282019	1.2492491649251636	1.1531744813345772	1.0244890672867542	1.0735544754075157	0.0440039
55.075075075075084	1.8379408585217596	2.0790231956719882	3.159716639640761	2.7746420215314465	9.257714528461646	0.37182462988631676	0.4305602931880987	0.4098148721883754	0.41790699552980537	0.0282178	1.2492520957478248	1.1531800319414491	1.025532717953291	1.0743132407460199	0.0440043
55.135135135135144	1.8376545455601547	2.07883	3.1548990898838496	2.769916313784742	9.257177523827641	0.37183338300727936	0.43057238670928505	0.4101130319154178	0.4181703723120643	0.0282338	1.2492550351450484	1.1531856260223823	1.0265573875672247	1.0750228869991847	0.0440047
55.19519519519521	1.8373684033001438	2.078636742165165	3.1500997905655335	2.7652208477137434	9.256640645724016	0.37184214625006096	0.4305844969198805	0.4104092745112403	0.41843571391859835	0.0282498	1.249257983159286	1.1531912642094104	1.0275620903759082	1.0757062714924956	0.0440051
55.25525525525526	1.8370823932283675	2.078443542109514	3.1453229762376065	2.7605281424237478	9.256103894011545	0.3718509196411252	0.43059662387638403	0.4107104778808351	0.4187028478108979	0.028265709336571947	1.249260939833355	1.1531969471473096	1.028545813437299	1.0763781956983145	0.044005536330353194
55.315315315315324	1.8367965014035517	2.0782503717485725	3.140615680313532	2.7558253482962343	9.255567268550227	0.3718597032070934	0.4306087676345615	0.41105452939382303	0.41897125672017077	0.0282817	1.2492639052104721	1.1532026754944458	1.0295075976495196	1.077043970841493	0.0440059
55.375375375375384	1.8365107278932238	2.078057231346663	3.135974018988167	2.751130486210924	9.255030769201092	0.3718684969746495	0.4306209282494043	0.4113971996835934	0.4192403572622575	0.028297617821925792	1.2492668793339334	1.1532084499225832	1.0304465335698676	1.0777046672821207	0.0440063
55.43543543543544	1.8362250814400392	2.0778641192314558	3.131325416015021	2.7464483428492596	9.254494395825725	0.37187730097062927	0.43063310577504443	0.4117069456063445	0.4195096942949573	0.0283136	1.2492698622474148	1.1532142711173055	1.031361749021986	1.0783601997893197	0.0440068
55.4955	1.8359395742569449	2.077671033286846	3.1267331288371287	2.7417782663131107	9.253958148286431	0.371886	0.4306453002646803	0.412058	0.4197789056723792	0.028329513694797765	1.249272853994962	1.153220139778352	1.032252410681258	1.0790102286647427	0.0440072
55.555555555555564	1.8356542163079064	2.0774779713742464	3.1221553431287354	2.7371191731071636	9.253422026445485	0.37189493975593657	0.43065751177053435	0.41238290329866256	0.4200477309853647	0.028345456912268547	1.2492758546210407	1.1532260566200319	1.0331177355704162	1.0796543481634038	0.0440076
55.61561561561562	1.8353690118517172	2.077284931404838	3.117579155226438	2.732470426890357	9.25289	0.3719037745996012	0.43066974034379085	0.4126997143447317	0.42031600097025046	0.028361396989471134	1.2492788641702042	1.153232022371388	1.0339570076703988	1.0802921199776518	0.044007954452021165
55.67567567567568	1.8350839607564373	2.077091911329362	3.1130056564340207	2.7278318162569266	9.252350159307108	0.3719126197803607	0.43068198603454094	0.4130122890887314	0.42058360247020676	0.0283773	1.2492818826873953	1.1532380377767637	1.0347695984555065	1.0809230793524958	0.0440084
55.73573573573574	1.8347990671457373	2.0768989091177192	3.1084360737737193	2.7232034537956333	9.25181	0.3719214753257275	0.43069424889171604	0.41332083771049216	0.42085044257165327	0.028393267740137274	1.2492849102179409	1.1532441035960186	1.0355549915861786	1.0815467369404583	0.044008745824437784
55.79579579579579	1.8345144340811947	2.076705922739085	3.1038717034931196	2.718585732090335	9.25128	0.37193034126344177	0.4307065289630433	0.41362550578661667	0.4211164227351014	0.028409198422042824	1.2492879468076306	1.1532502206049362	1.0363128117286495	1.082162579914909	0.044009138787500526
55.85585585585586	1.8342306985834997	2.0765129501406094	3.0993140833690456	2.7139794301006956	9.25074	0.3719392176209082	0.4307188262949852	0.4139264277375764	0.4213814202199247	0.028425125980627675	1.2492909925023135	1.153256389595404	1.0370428564916017	1.0827700726770293	0.0440095
55.91591591591592	1.8339470868806647	2.0763199892201984	3.094765404267464	2.7093861324209154	9.25021	0.37194810442609333	0.4307311409326576	0.4142236440573642	0.42164526743050795	0.028441050420037736	1.2492940473482559	1.153262611375967	1.037745129116666	1.0833686571831724	0.0440099
55.97597597597598	1.8336635928308822	2.076127037790529	3.090229542580851	2.7048093569651708	9.24967	0.3719570017072352	0.43074347291976195	0.4145170518070184	0.4219077127468176	0.028456971744507207	1.2492971113921165	1.1532688867724135	1.0384198680638292	1.083957754215128	0.044010306856990096
56.036036036036045	1.8333801768383435	2.0759340935313895	3.085713670334484	2.7002563259495163	9.249137560381188	0.3719659094926182	0.43075582229854237	0.41480636329198806	0.42216835797418595	0.0284729	1.2493001846810576	1.1532752166278335	1.0390675739396813	1.084536774194358	0.0440107
56.096096096096105	1.8330968171701991	2.075741153923839	3.0812279853389994	2.6957376922828624	9.2486	0.37197482781057856	0.4307681891097033	0.4150912297386924	0.4224266593356447	0.028488805065370517	1.249303267262284	1.153281601803122	1.0396890236846572	1.0851051371061884	0.0440111
56.15615615615616	1.8328134999315993	2.075548216158475	3.0767838768673963	2.6912655477898744	9.248067691269855	0.37198375668961375	0.43078057339234316	0.41537169789974193	0.42268201765324004	0.028504717070039817	1.249306359183441	1.153288043177413	1.0402852155765145	1.0856622495900878	0.044011458825059094
56.21621621621622	1.8325302156553789	2.0753552770049106	3.072400162520229	2.6868602351978157	9.247532943078904	0.37199269615837544	0.43079297518388976	0.4156481415934781	0.4229337321145667	0.028520625976318797	1.2493094604925676	1.1532945416484714	1.0408572718555371	1.086207471873771	0.0440118
56.276276276276285	1.8322469576189626	2.0751623326198936	3.0681174048124675	2.6825659417678676	9.246998318950464	0.37200164624570764	0.43080539452002087	0.415921	0.4231815954354944	0.0285365	1.2493125712382243	1.153301098133125	1.0414063577501722	1.086740131616619	0.044012217940265295
56.336336336336345	1.831963720884931	2.074969378254941	3.063983666730268	2.6784350241393367	9.246463818750145	0.37201060698051386	0.43081783143458985	0.41619297516076603	0.42342793326852557	0.028552434510394704	1.2493156914690327	1.1533077135677268	1.041933584634968	1.0872595310474231	0.0440126
56.3964	1.8316805017023332	2.0747764077896913	3.059956405347739	2.67442	9.245929442344243	0.37201957839187055	0.43083028595957146	0.4164609226305935	0.4236696328238102	0.028568334146404056	1.2493188212340633	1.153314388908513	1.042439938092367	1.0877649685984851	0.044012970022140156
56.45645645645646	1.8313972971100054	2.0745834129401457	3.055981548077175	2.670465154285087	9.245395189598522	0.37202856050901434	0.43084275812498984	0.4167245691917601	0.4239063635741007	0.028584230700434855	1.2493219605827934	1.1533211251321507	1.0429262048013206	1.0882557281886478	0.0440133
56.516516516516525	1.8311141046568051	2.074390381804418	3.0520373471274547	2.666543595629296	9.244861060379007	0.37203755336138533	0.43085524795887653	0.41698427650808506	0.4241386178556728	0.028600124176553155	1.2493251095652709	1.1533279232361424	1.0433929487896183	1.088731084499507	0.0440137
56.57657657657658	1.8308309221976282	2.074197295877697	3.048114385511709	2.662646158858265	9.244327054551464	0.37204655697848354	0.4308677554872469	0.4172402379385694	0.4243667067260024	0.028616	1.2493282682315758	1.1533347842394115	1.0438405157471724	1.089190305993815	0.0440141
56.63663663663664	1.830547747741669	2.0740041228395456	3.044207858462198	2.658767723142082	9.243793171982482	0.37205557138998924	0.4308802807341963	0.41749254091621485	0.42459082634352585	0.0286319	1.2493314366322656	1.15334	1.0442690575524483	1.089632658552271	0.0440145
56.6967	1.8302645793424923	2.07381	3.040315000109616	2.654905408801937	9.24326	0.37206459662574537	0.43089282372228255	0.4177412216796351	0.4248111150277305	0.0286478	1.2493346148183169	1.1533486991284834	1.0446785665578646	1.090057410102165	0.0440148
56.75675675675675	1.8299814150284046	2.073617080733988	3.0364343464401236	2.65106	9.242725776090742	0.37207363271581095	0.4309053844746557	0.41798630515103774	0.42502769056426776	0.028663667383103685	1.249337802841335	1.153355755162605	1.0450689118331327	1.0904638364491175	0.0440152
56.81681681681682	1.8296982527757355	2.073422692040304	3.032565384355082	2.647225337898568	9.242192262502195	0.3720826796903031	0.4309179630199601	0.4182278216656533	0.4252406500406216	0.028679545530215626	1.2493410007529233	1.1533628783939893	1.0454398732051504	1.0908512286072332	0.044015547635882335
56.87687687687688	1.8294150905190094	2.0732288319648706	3.028708223891205	2.6434128944739554	9.241658871641249	0.3720917375795244	0.4309305593684544	0.418466	0.42544996056885925	0.028695420623534387	1.2493442086051942	1.1533700699555243	1.045791171695522	1.0912189019879608	0.0440159
56.93693693693694	1.8291319261843457	2.07304	3.02486	2.6396531281517457	9.24113	0.3721008064139439	0.43094317352415573	0.41870035098245034	0.42565465506497646	0.028711292667025948	1.2493474264506874	1.153377331004304	1.0461224965834603	1.0915662078867356	0.0440163
56.996996996997005	1.8288487577389403	2.0728433145039005	3.0210317876802093	2.6360007419416154	9.24059	0.3721098862242563	0.430956	0.41893151302043763	0.42585314363340854	0.0287272	1.2493506543426123	1.1533846627223143	1.0464335298487222	1.0918925478847423	0.044016626665690665
57.057057057057065	1.8285655832368508	2.0726509818598537	3.017214721004396	2.6325318400214632	9.24006	0.3721189770412116	0.43096845527962896	0.41915940945581376	0.42604648704440745	0.028743	1.249353892334169	1.1533920663169746	1.0467239682658134	1.092197391691676	0.044017
57.11711711711712	1.8282824008456247	2.0724587241753105	3.013414265052525	2.6292543479578057	9.239526532835006	0.3721280788957509	0.43098112288352125	0.419384	0.42623932217902066	0.0287589	1.2493571404790904	1.1534	1.046993542844994	1.0924802995250358	0.0440173
57.17717717717718	1.8279992088549613	2.0722664890441624	3.009633650757427	2.626003790563902	9.238993753633764	0.37213719181898264	0.43099380830258455	0.4196058664211285	0.42643340334219987	0.028774750421852874	1.2493603988315434	1.1534070940964711	1.0472420443369501	1.0927409495472953	0.0440177
57.237237237237245	1.827716005665352	2.07207	3.0058763862099664	2.622817772195851	9.238461096372015	0.3721463158422508	0.43100651153097275	0.41982457436443205	0.4266237057296171	0.028790607275231046	1.2493636674463868	1.15341	1.0474693941677706	1.092979171125251	0.044018041828645785
57.2973	1.8274327897664724	2.071882010087928	3.002143761999033	2.6196782815839015	9.237928560917805	0.3721554509969529	0.43101923255948027	0.4200403350604794	0.42681116598099494	0.028806461102301867	1.249366946378487	1.1534224245325482	1.0476757372925158	1.0931949839619328	0.044018391456900716
57.35735735735736	1.8271495597047016	2.071689746678539	2.9984349641579513	2.616565869933077	9.237396147139986	0.37216459731468343	0.4310319713754836	0.42025323845067947	0.4269962993517498	0.028822311906955476	1.2493702356832586	1.1534302065520559	1.047861456242506	1.0933886415318759	0.0440187
57.41741741741742	1.82687	2.0714974549221963	2.994748710774427	2.6134728884249787	9.236863854907991	0.3721737548272064	0.43104472796287086	0.42046338963043794	0.4271794323140982	0.028838159693063987	1.249373535416559	1.1534380682592984	1.0480271645340897	1.0935606752718037	0.044019085762255425
57.47747747747747	1.826583051358301	2.0713051211853455	2.991084059699066	2.6103968859181723	9.236331684091466	0.3721829235665334	0.4310575023019931	0.42067088321253215	0.4273607872180586	0.028854004464490202	1.2493768456350154	1.1534460110562679	1.048173726779732	1.0937119320202164	0.0440194
57.53753753753754	1.826299770144895	2.0711127228364985	2.987440544964436	2.607337412008202	9.235799634561193	0.37219210356472676	0.43107029436966904	0.4208757806648888	0.42754049274897127	0.028869846225055215	1.2493801663952122	1.1534540363753043	1.0483022823850583	1.0938435935350406	0.0440198
57.5976	1.8260164688469047	2.070920215526354	2.9838180649044106	2.6042947948528496	9.235267706186937	0.3722012948540522	0.4310831041393772	0.4210780923604524	0.42771858710614075	0.028885684978603568	1.2493834977543217	1.1534621456797443	1.0484142453959986	1.0939571651127362	0.0440201
57.65765765765765	1.8257331457970147	2.07073	2.9802167543445677	2.6012697051148614	9.234735898839912	0.37221049746694723	0.4310959315822099	0.42127776693230773	0.42789502126712575	0.0289015	1.2493868397699732	1.1534703404646738	1.0485112646716168	1.0940544228682856	0.0440205
57.71771771771771	1.8254497991959133	2.070534072497184	2.976636925518793	2.5982630486575693	9.234204212390425	0.37221971143611104	0.43110877667294106	0.421475	0.42806966402209873	0.028917353479611066	1.2493901925006465	1.1534786222576698	1.0485951427990952	1.0941373192230304	0.0440208
57.77777777777778	1.8251664270936558	2.070340472328588	2.9730790941653336	2.5952760222996236	9.23367	0.3722289367942888	0.4311216393798297	0.42166868287996273	0.428242	0.028933183234715224	1.2493935560047287	1.1534869926196265	1.0486677271303229	1.0942078604324335	0.044021129520181564
57.83783783783784	1.824883027372969	2.070147783455084	2.969544093003157	2.5923102852372555	9.233141201667785	0.37223817357443606	0.43113451964894683	0.4218595244004633	0.42841268147287176	0.028949009997899983	1.2493969303412369	1.153495453145069	1.0487307973209452	1.0942679818564731	0.0440215
57.8979	1.8245995977441474	2.0699558328231706	2.966033296903267	2.5893682576813597	9.232609877137477	0.3722474218096833	0.431147	0.42204694866735465	0.42858044212153157	0.0289648	1.2494003155696556	1.1535040054633146	1.0487859746617172	1.09432	0.0440218
57.957957957957966	1.8243161357491913	2.0697642484275383	2.9625490752355264	2.5864536055729324	9.232078672989458	0.37225668153343383	0.43116033265937914	0.42223065407748006	0.4287451829908161	0.0289807	1.2494037117503494	1.153512651239549	1.0488346686725423	1.0943637930898675	0.0440221
58.018018018018026	1.824032638781642	2.0695728049071636	2.9591	2.583572027265095	9.231547589095346	0.37226595277913505	0.43117326528495836	0.4224102764176924	0.4289064178855936	0.028996472373577605	1.2494071189436085	1.1535213921753569	1.0488780620895817	1.094402305312979	0.0440225
58.07807807807808	1.8237491041122618	2.0693813951078184	2.9556871953370623	2.580732533881913	9.23102	0.372275	0.4311862152396798	0.4225852179668467	0.42906357670970857	0.029012287206618314	1.2494105372103717	1.153530230009548	1.0489171245925875	1.0944360406286613	0.0440228
58.13813813813814	1.8234655289219683	2.0691899756761547	2.9523567935884225	2.577949570938524	9.230485781558409	0.3722845299712226	0.43119918245386835	0.4227541740810143	0.4292160270922605	0.029028099066370897	1.249413966612053	1.1535391665191796	1.0489526423444557	1.0944658551602187	0.0440231
58.198198198198206	1.8231819103323152	2.068998528854374	2.9491457162732884	2.5752470312572076	9.229955057660451	0.372294	0.4312121668526246	0.4229158328384807	0.42936315505239286	0.0290439	1.2494174072109463	1.1535482035205034	1.0489852522089045	1.0944924419173296	0.0440234
58.25825825825826	1.8228982454312805	2.0688070459802694	2.9461127917487846	2.572667921654878	9.229424453505887	0.3723031536576785	0.4312251683558102	0.42307028245271333	0.4295045581740182	0.0290597	1.2494208590693239	1.1535573428699064	1.0490154722224532	1.09452	0.0440238
58.31831831831832	1.8226145312819144	2.0686155214451145	2.943344096235613	2.570283786712426	9.228893968967464	0.37231248302192244	0.4312381868779729	0.42322034252595225	0.42964065628921555	0.0290755	1.24942	1.1535665864649534	1.0490437276343882	1.094538087381513	0.0440241
58.37837837837838	1.822330764918668	2.0684239506015962	2.9407531063350922	2.5680687001189675	9.228363603918543	0.3723218241128793	0.43125122232824986	0.42336710592568755	0.42977251092073643	0.0290913	1.249427796816716	1.153575936245474	1.0490703707748086	1.0945579929277107	0.0440244
58.43843843843843	1.822046943329408	2.068232329051644	2.9384064528281635	2.5659230464793645	9.22783	0.3723311769654225	0.43126427461024186	0.42350833056107656	0.42989994229563305	0.0291071	1.249431282833583	1.1535853941947474	1.0490956949238843	1.094576400815724	0.0440247
58.4985	1.8217630634292636	2.0680406524065074	2.9362206538654116	2.563813522958604	9.227303231783367	0.3723405416144636	0.43127734362193815	0.4236450495120525	0.4300225631057898	0.029122907992267355	1.249434780365004	1.1535949623403519	1.0491199429750218	1.094593575308515	0.044025
58.55855855855856	1.8214791220207596	2.067848916207811	2.9341044146862636	2.5617270880187277	9.226773224443516	0.37235	0.4312904292555754	0.42377704342037453	0.4301403591116061	0.0291387	1.2494382894759968	1.1536046427555795	1.0491433106746144	1.0946097292230323	0.044025361575844205
58.61861861861862	1.821195115749434	2.0676571159041606	2.9320256475360518	2.559657642105792	9.226243336087487	0.37235930644281046	0.4313035313975421	0.42390449777616973	0.43025348628393073	0.029154487347310604	1.249441810232082	1.153614437560539	1.0491659438463607	1.094625020900422	0.044025676296056984
58.678678678678686	1.8209110410572946	2.067465246846568	2.929971875588133	2.5576047094147047	9.225713566589432	0.3723687066930953	0.4313166499281975	0.42402764846605107	0.430362	0.0291703	1.2494453426999137	1.1536243489240008	1.0491879406697284	1.0946395566913973	0.044026
58.738738738738746	1.820626894149023	2.0672733042916804	2.927939978386974	2.5555693811505757	9.225183915823335	0.37237811888169403	0.4313297847218292	0.424147	0.43046651676590736	0.029186054940320578	1.2494488869459455	1.1536343790641423	1.0492093993645717	1.0946534429757784	0.044026301197933715
58.7988	1.82034	2.067081283405972	2.925928218830535	2.5535440262798152	9.224654383664456	0.37238754304454025	0.4313429356465126	0.4242618522749638	0.4305670280648853	0.029201834334979464	1.2494524430373972	1.1536445302502085	1.0492304683912377	1.0946668409248408	0.0440266
58.85885885885886	1.8200583674542696	2.0668891792705484	2.9239342704808813	2.5515126783599595	9.22412	0.3723969792177626	0.43135610256399104	0.4243734062869135	0.4306644170725662	0.029217610799834516	1.2494560110420223	1.1536548048040323	1.0492513093392615	1.0946799260178426	0.0440269
58.918918918918926	1.8197739797398564	2.0666969868856686	2.9219559725162227	2.5494911680764702	9.223595674663548	0.37240642743781205	0.4313692853295591	0.4244816539306249	0.43075919083042613	0.0292334	1.2494595910286308	1.153665205101565	1.049272052086097	1.094692839122925	0.044027227297368854
58.97897897897898	1.81949	2.0665047011746416	2.9199917398328936	2.5474841441739975	9.223066497573045	0.37241588774119216	0.431382	0.42458690223129114	0.43085118227680924	0.0292492	1.2494631830659968	1.1536757335745362	1.0492927851267162	1.0947056759464642	0.044027533021040684
59.03903903903904	1.8192049439341298	2.0663123169866635	2.918040520245399	2.5454863958721887	9.22254	0.3724253601646281	0.4313956977931575	0.42468945252315615	0.43094007290822106	0.029264922650850362	1.2494667872236151	1.1536863927123364	1.049313563771187	1.0947184959764888	0.044027837266958005
59.0991	1.8189202956684596	2.0661198290992897	2.9161015862593316	2.5434988237680183	9.222008497585547	0.3724348447450163	0.4314089271684077	0.4247895920896135	0.4310260357526652	0.0292807	1.2494704035715458	1.1536971850634485	1.0493344213663238	1.0947313347224497	0.044028140041286024
59.15915915915915	1.8186355596715422	2.065927232218876	2.914174461059427	2.5415211038813075	9.221479674440491	0.3724443415195566	0.43142217174595143	0.4248875945315248	0.43110935404654954	0.0292964	1.2494740321809399	1.153708113237549	1.0493553780289493	1.0947442132436604	0.044028441350147204
59.21921921921922	1.8183507336176767	2.0657345209798716	2.9122587626862493	2.53955	9.22095	0.3724538505255105	0.43143543134695234	0.4249837455975359	0.4311902967484876	0.029312208260281487	1.2494776731229487	1.1537191799074988	1.049376446245622	1.0947571442562056	0.0440287
59.27927927927928	1.8180658142739876	2.065541689941871	2.9103423980634346	2.5375963223770266	9.220422381225513	0.37246337180038436	0.43144870578533384	0.425078	0.4312691241674233	0.029327964314869885	1.2494813264694404	1.1537303878115013	1.049397634151153	1.0947701357095592	0.044029039596162695
59.33933933933934	1.8177807994288933	2.06535	2.9084099939346735	2.5356564481950206	9.219893910908974	0.3724729053819203	0.4314619948676107	0.42517164252451445	0.43134610843613197	0.029343717467603496	1.2494849922928832	1.1537417397554375	1.0494189473794202	1.0947831928051028	0.044029336545556366
59.39939939939939	1.817495709751835	2.0651556462994036	2.906476618809585	2.5337197801716407	9.219365557954324	0.3724824513083395	0.43147529839277365	0.42526365660227944	0.43142143061214183	0.0293595	1.2494886706669934	1.1537532386148102	1.049440390098662	1.0947963191247163	0.0440296
59.45945945945946	1.8172105322653682	2.064962422380104	2.9045576262206065	2.5317860484596597	9.218837322238237	0.3724920096179905	0.4314886161521058	0.4253545159960928	0.4314951548679013	0.029375215081320846	1.2494923616654103	1.1537648873373485	1.049461965598619	1.0948095172708479	0.0440299
59.51951951951952	1.8169252294054505	2.064769056006228	2.9026606144953853	2.5298677828498963	9.218309203637435	0.372502	0.4315019479290131	0.42544445479455634	0.4315673222561204	0.029390959549143416	1.2494960653625151	1.1537766889454983	1.0494836766299813	1.0948227892355962	0.0440302
59.57957957957958	1.8166397926408762	2.064575541226089	2.9007810012602695	2.527977867713437	9.217781202028531	0.3725111635400907	0.4315152934988486	0.4255341041648977	0.4316379101164358	0.0294067	1.249499781833338	1.153788646539135	1.0495055255981833	1.094836136613162	0.0440305
59.63963963963965	1.816354201958148	2.0643818719353835	2.8989354588619123	2.526132625883909	9.217253317289833	0.3725207592300736	0.4315286526287038	0.4256236385319406	0.43170667335882373	0.0294224	1.2495035111541433	1.1538007632983647	1.0495275146579746	1.0948495607002495	0.0440308
59.69969969969971	1.8160684296675729	2.0641880418544947	2.8971615148108456	2.524365304683457	9.216725549298092	0.37253036745806234	0.4315420250772266	0.42571139725376883	0.4317725738672023	0.0294382	1.2495072534012293	1.1538130424863537	1.0495496457957167	1.094863062586515	0.0440311
59.75975975975976	1.8157824355931373	2.0639940445054648	2.8955138781152088	2.522737021851028	9.2162	0.3725399882633644	0.43155541059440217	0.425795	0.43183406707111677	0.0294539	1.2495110086516132	1.153825487452447	1.0495719212586856	1.094876643621534	0.044031375187801126
59.81981981981982	1.815496156253078	2.063799873190192	2.894063459593694	2.5213253808329865	9.215670363063436	0.3725496216855247	0.43156880892130917	0.42587467410729873	0.4318911292972252	0.029469638633638974	1.2495147769830064	1.1538381016355739	1.0495943431276646	1.0948903049474086	0.0440317
59.87987987987989	1.8152094785338306	2.0636055209726654	2.89295	2.5202842187740333	9.215142944578723	0.37255926776443193	0.4315822197899051	0.42595303122922534	0.4319471976777126	0.029485365823180423	1.2495185584742596	1.1538508885673908	1.0496169132786854	1.094904047457575	0.0440319
59.93993993993994	1.8149221525224584	2.0634109806655823	2.892090005823058	2.5195178665473916	9.214615642351214	0.3725689265400756	0.4315956429227603	0.4260347192410772	0.43200718011016803	0.029501090144762144	1.2495223532044304	1.1538638518759297	1.0496396336137352	1.0949178720462152	0.0440322
60	1.8146333472412581	2.06322	2.891348595204171	2.5188835262871727	9.21409	0.37257859805267834	0.4316090780327923	0.42611471436111825	0.4320655960035074	0.0295168	1.2495261612532678	1.1538769952893133	1.0496625060771125	1.0949317796263978	0.0440325

## Sheet: fig_4
Binary matrix used to generated the clustermap that shows the designs generated for K_trpD9923 by enzyme membership in figure 4
Columns represent different enzyme regulations, rows represent different designs
NOTE: restart of indices implies that the new set of designs comes from a new model
	EU_DDPA	EU_PFK	EU_SHKK	EU_PGM	EU_ENO	EU_PFK_3	EU_TPI	EU_GAPD	EU_PGK	ED_GLUDy	EU_PYK	ED_FUM	EU_GLNS	EU_ANS	ED_RPI	ED_GND	ED_PGI	ED_SUCDi	EU_ADK1	ED_ACONTa	EU_FBA	EU_NADH5	EU_RPI	ED_PYK	EU_TALA	ED_ME2	EU_AKGDH	EU_HEX1	EU_ICL	EU_PPS	ED_FBA	EU_G6PDH2r	ED_HEX1	ED_ICDHyr	EU_DHQS	EU_CHORS	EU_SHK3Dr
0	1	1	1	0	0	0	0	0	0	0	0	0	0	0	0	0	0	0	0	0	0	0	0	0	0	0	0	0	0	0	0	0	0	0	0	0	0
1	1	0	1	1	0	0	0	0	0	0	0	0	0	0	0	0	0	0	0	0	0	0	0	0	0	0	0	0	0	0	0	0	0	0	0	0	0
1	1	0	1	0	1	0	0	0	0	0	0	0	0	0	0	0	0	0	0	0	0	0	0	0	0	0	0	0	0	0	0	0	0	0	0	0	0
2	1	0	1	0	0	1	0	0	0	0	0	0	0	0	0	0	0	0	0	0	0	0	0	0	0	0	0	0	0	0	0	0	0	0	0	0	0
3	1	0	1	0	0	0	1	0	0	0	0	0	0	0	0	0	0	0	0	0	0	0	0	0	0	0	0	0	0	0	0	0	0	0	0	0	0
4	1	0	1	0	0	0	0	1	0	0	0	0	0	0	0	0	0	0	0	0	0	0	0	0	0	0	0	0	0	0	0	0	0	0	0	0	0
5	1	0	1	0	0	0	0	0	1	0	0	0	0	0	0	0	0	0	0	0	0	0	0	0	0	0	0	0	0	0	0	0	0	0	0	0	0
6	1	0	1	0	0	0	0	0	0	1	0	0	0	0	0	0	0	0	0	0	0	0	0	0	0	0	0	0	0	0	0	0	0	0	0	0	0
7	1	0	0	0	0	0	0	0	0	1	1	0	0	0	0	0	0	0	0	0	0	0	0	0	0	0	0	0	0	0	0	0	0	0	0	0	0
8	1	0	1	0	0	0	0	0	0	0	0	1	0	0	0	0	0	0	0	0	0	0	0	0	0	0	0	0	0	0	0	0	0	0	0	0	0
0	1	0	0	0	0	0	0	0	0	0	0	1	1	0	0	0	0	0	0	0	0	0	0	0	0	0	0	0	0	0	0	0	0	0	0	0	0
1	1	0	0	0	0	0	0	0	0	1	0	0	0	1	0	0	0	0	0	0	0	0	0	0	0	0	0	0	0	0	0	0	0	0	0	0	0
2	1	0	0	0	0	0	0	0	0	1	0	0	0	0	1	0	0	0	0	0	0	0	0	0	0	0	0	0	0	0	0	0	0	0	0	0	0
3	1	0	0	0	0	0	0	0	0	1	0	0	0	0	0	1	0	0	0	0	0	0	0	0	0	0	0	0	0	0	0	0	0	0	0	0	0
4	1	0	0	0	0	0	0	0	0	1	0	0	0	0	0	0	1	0	0	0	0	0	0	0	0	0	0	0	0	0	0	0	0	0	0	0	0
5	1	0	0	0	0	0	0	0	0	1	0	0	1	0	0	0	0	0	0	0	0	0	0	0	0	0	0	0	0	0	0	0	0	0	0	0	0
6	1	0	0	0	0	0	0	0	0	0	0	0	1	0	0	0	0	1	0	0	0	0	0	0	0	0	0	0	0	0	0	0	0	0	0	0	0
7	1	0	0	0	0	0	0	0	0	0	0	0	1	0	0	0	0	0	1	0	0	0	0	0	0	0	0	0	0	0	0	0	0	0	0	0	0
8	1	0	0	0	0	0	0	0	0	0	0	0	1	0	0	0	0	0	0	1	0	0	0	0	0	0	0	0	0	0	0	0	0	0	0	0	0
9	1	0	0	0	0	0	0	0	0	0	0	0	1	0	0	0	0	0	0	0	1	0	0	0	0	0	0	0	0	0	0	0	0	0	0	0	0
1	1	0	0	0	0	0	0	0	0	0	0	0	0	1	0	0	0	0	0	0	0	1	0	0	0	0	0	0	0	0	0	0	0	0	0	0	0
2	1	0	0	0	0	0	0	0	0	1	0	1	0	0	0	0	0	0	0	0	0	0	0	0	0	0	0	0	0	0	0	0	0	0	0	0	0
1	1	0	1	0	0	0	0	0	0	0	0	0	0	0	0	0	0	0	0	1	0	0	0	0	0	0	0	0	0	0	0	0	0	0	0	0	0
3	1	0	1	0	0	0	0	0	0	0	0	0	0	0	0	0	0	0	0	0	0	0	1	0	0	0	0	0	0	0	0	0	0	0	0	0	0
4	1	0	1	0	0	0	0	0	0	0	0	0	0	0	0	0	0	0	0	0	0	0	0	1	0	0	0	0	0	0	0	0	0	0	0	0	0
5	1	0	1	0	0	0	0	0	0	0	0	0	0	0	0	0	0	0	0	0	0	0	0	0	1	0	0	0	0	0	0	0	0	0	0	0	0
6	1	0	1	0	0	0	0	0	0	0	0	0	0	0	0	0	0	0	0	0	0	0	0	0	0	1	0	0	0	0	0	0	0	0	0	0	0
7	1	0	1	0	0	0	0	0	0	0	0	0	0	0	0	0	0	0	0	0	0	0	0	0	0	0	1	0	0	0	0	0	0	0	0	0	0
8	1	0	1	0	0	0	0	0	0	0	0	0	0	0	0	0	0	0	0	0	0	0	0	0	0	0	0	1	0	0	0	0	0	0	0	0	0
9	1	0	1	0	0	0	0	0	0	0	0	0	0	0	0	0	0	0	0	0	1	0	0	0	0	0	0	0	0	0	0	0	0	0	0	0	0
10	1	0	1	0	0	0	0	0	0	0	0	0	0	0	0	0	0	0	0	0	0	0	0	0	0	0	0	0	1	0	0	0	0	0	0	0	0
11	1	0	1	0	0	0	0	0	0	0	0	0	0	0	0	0	0	0	0	0	0	0	0	0	0	0	0	0	0	1	0	0	0	0	0	0	0
2	1	0	0	0	0	0	0	0	0	1	0	0	0	0	0	0	0	0	0	0	0	0	0	0	0	0	0	0	0	0	1	0	0	0	0	0	0
3	1	0	0	0	0	0	0	0	0	1	0	0	0	0	0	0	0	0	0	0	0	0	0	0	0	0	0	0	0	0	0	1	0	0	0	0	0
2	1	0	0	0	0	0	0	0	0	1	0	0	0	0	0	0	0	0	0	0	0	0	0	0	0	0	0	0	0	0	0	0	1	0	0	0	0
2	1	0	1	0	0	0	0	0	0	0	0	0	0	0	0	0	0	0	0	0	0	0	0	0	0	0	0	0	0	0	0	0	0	1	0	0	0
6	1	0	1	0	0	0	0	0	0	0	0	0	0	0	0	0	0	1	0	0	0	0	0	0	0	0	0	0	0	0	0	0	0	0	0	0	0
0	1	0	1	0	0	0	0	0	0	0	0	0	1	0	0	0	0	0	0	0	0	0	0	0	0	0	0	0	0	0	0	0	0	0	0	0	0
3	1	0	1	0	0	0	0	0	0	0	0	0	0	0	0	0	0	0	0	0	0	0	0	0	0	0	0	0	0	0	0	0	0	0	1	0	0
4	1	0	0	0	0	0	0	0	0	0	0	0	0	0	0	0	0	0	0	0	0	0	0	0	0	0	0	0	0	0	0	0	0	0	1	1	0
6	1	0	0	0	0	0	0	0	0	0	0	0	1	0	0	0	0	0	0	0	0	0	0	0	0	0	0	0	0	0	0	0	0	0	0	0	1

## Sheet: fig_5_&_Supplementary Figure 5
Data for figure 5a showing median, lower and upper quartile of biomass, glucose and anthranilate responses across the 10 kinetic models (K_trpD9923)
Different cases : in silico representations of reference strain (trpD9923), K_trpD9923_d1 (aroG), K_trpD9923_d2 (aroGtktA), and NOMAD designs
This data is also used for supp figure S.5
time	glc_D_e_median_wt	glc_D_e_lower_wt	glc_D_e_upper_wt	glc_D_e_median_designs	glc_D_e_lower_designs	glc_D_e_upper_designs	glc_D_e_median_ddpa	glc_D_e_lower_ddpa	glc_D_e_upper_ddpa	glc_D_e_median_ddpa_tkt	glc_D_e_lower_ddpa_tkt	glc_D_e_upper_ddpa_tkt	anth_e_median_wt	anth_e_lower_wt	anth_e_upper_wt	anth_e_median_designs	anth_e_lower_designs	anth_e_upper_designs	anth_e_median_ddpa	anth_e_lower_ddpa	anth_e_upper_ddpa	anth_e_median_ddpa_tkt	anth_e_lower_ddpa_tkt	anth_e_upper_ddpa_tkt	biomass_strain_1_median_wt	biomass_strain_1_lower_wt	biomass_strain_1_upper_wt	biomass_strain_1_median_designs	biomass_strain_1_lower_designs	biomass_strain_1_upper_designs	biomass_strain_1_median_ddpa	biomass_strain_1_lower_ddpa	biomass_strain_1_upper_ddpa	biomass_strain_1_median_ddpa_tkt	biomass_strain_1_lower_ddpa_tkt	biomass_strain_1_upper_ddpa_tkt
0	9.8731	9.86405	9.90996	9.87569	9.86497	9.92138	9.8731	9.86405	9.90996	9.8731	9.8731	9.8731	0.00142369	0.00133724	0.00150198	0.00145419	0.00132889	0.00224094	0.00142369	0.00133724	0.00150198	0.00142369	0.00142369	0.00142369	0.037	0.037	0.037	0.037	0.037	0.037	0.037	0.037	0.037	0.037	0.037	0.037
0.0600601	9.87118	9.86213	9.90804	9.87368	9.86309	9.91946	9.87118	9.86213	9.90805	9.87121	9.87121	9.87121	0.00147495	0.00139087	0.00155437	0.00154635	0.0014178	0.00231193	0.00147794	0.00139488	0.00155942	0.00147639	0.00147639	0.00147639	0.0376959	0.0376954	0.037696	0.0376174	0.0375486	0.0376564	0.0376931	0.0376892	0.0376945	0.0377105	0.0377105	0.0377105
0.12012	9.86923	9.86018	9.90609	9.87167	9.86109	9.91746	9.86924	9.86018	9.9061	9.86927	9.86927	9.86927	0.00152718	0.00144551	0.00160775	0.00165114	0.00151587	0.00239273	0.00153542	0.00145515	0.00161904	0.00153846	0.00153846	0.00153846	0.0384048	0.0384039	0.038405	0.0382454	0.0381122	0.038299	0.0384003	0.0383911	0.0384037	0.0384354	0.0384354	0.0384354
0.18018	9.86725	9.8582	9.90411	9.86962	9.85904	9.91543	9.86725	9.85819	9.90411	9.86728	9.86728	9.86728	0.0015804	0.00150117	0.00166215	0.00175372	0.00161565	0.00248158	0.00159455	0.00151709	0.00167978	0.00160512	0.00160512	0.00160512	0.039127	0.0391257	0.0391273	0.0389057	0.0387336	0.0389668	0.0391195	0.0391099	0.039123	0.0391586	0.0391586	0.0391586
0.24024	9.86522	9.85617	9.90208	9.86751	9.85697	9.91336	9.86522	9.85616	9.90208	9.86524	9.86524	9.86524	0.00163464	0.00155788	0.00171757	0.00185839	0.00171765	0.00257823	0.00165459	0.00158036	0.00174171	0.00167249	0.00167249	0.00167249	0.0398628	0.0398611	0.0398631	0.039577	0.0393462	0.0396562	0.039851	0.0398433	0.0398543	0.0398951	0.0398951	0.0398951
0.3003	9.86316	9.85411	9.90002	9.86538	9.85485	9.91126	9.86316	9.8541	9.90001	9.86317	9.86317	9.86317	0.00168991	0.00161565	0.00177405	0.00196466	0.00182115	0.00268133	0.00171564	0.00164473	0.00180486	0.00174098	0.00174098	0.00174098	0.0406124	0.0406103	0.0406127	0.0402691	0.0399382	0.0403616	0.0405966	0.0405898	0.0405994	0.0406471	0.0406471	0.0406471
0.36036	9.86106	9.85201	9.89792	9.86321	9.85269	9.90911	9.86105	9.85199	9.89791	9.86105	9.86105	9.86105	0.00174624	0.00167452	0.00183159	0.00207936	0.0019258	0.00278906	0.00177791	0.0017102	0.00186921	0.00181108	0.00181108	0.00181108	0.0413761	0.0413735	0.0413762	0.0409655	0.0405391	0.0410796	0.0413562	0.0413497	0.0413595	0.0414131	0.0414131	0.0414131
0.42042	9.85892	9.84987	9.89578	9.86099	9.85051	9.90693	9.85891	9.84985	9.89576	9.8589	9.8589	9.8589	0.00180364	0.00173449	0.00189022	0.00219644	0.00203223	0.00290079	0.0018414	0.00177684	0.00193476	0.00188268	0.00188268	0.00188268	0.0421539	0.0421509	0.0421542	0.041675	0.0411766	0.0418139	0.0421305	0.0421236	0.0421337	0.0421928	0.0421928	0.0421928
0.48048	9.85674	9.84769	9.8936	9.85875	9.84828	9.90471	9.85673	9.84766	9.89358	9.8567	9.8567	9.8567	0.00186213	0.0017956	0.00194996	0.00231005	0.0021454	0.00301607	0.00190609	0.00184472	0.0020015	0.0019557	0.0019557	0.0019557	0.0429463	0.0429429	0.0429467	0.0424106	0.0418262	0.0425631	0.0429193	0.0429121	0.0429222	0.0429867	0.0429867	0.0429867
0.540541	9.85452	9.84547	9.89138	9.85646	9.84602	9.90245	9.8545	9.84544	9.89135	9.85446	9.85446	9.85446	0.00192174	0.00185785	0.00201083	0.00242554	0.00225942	0.00313455	0.00197201	0.00191388	0.00206948	0.00203017	0.00203017	0.00203017	0.0437535	0.0437498	0.0437542	0.0431582	0.0424877	0.0433253	0.043723	0.0437154	0.0437255	0.0437954	0.0437954	0.0437954
0.600601	9.85226	9.84321	9.88912	9.85413	9.84373	9.90015	9.85224	9.84317	9.88909	9.85218	9.85218	9.85218	0.0019825	0.00192129	0.00207286	0.00254295	0.00237273	0.0032504	0.0020392	0.00198435	0.00213873	0.00210615	0.00210615	0.00210615	0.0445757	0.0445717	0.0445767	0.0439298	0.0431612	0.0440989	0.0445417	0.0445336	0.0445438	0.044619	0.044619	0.044619
0.660661	9.84996	9.8409	9.88682	9.85176	9.84166	9.89781	9.84993	9.84086	9.88678	9.84986	9.84986	9.84986	0.00204441	0.00198592	0.00213606	0.00266351	0.00249777	0.00336366	0.00210882	0.00205557	0.00220928	0.00218364	0.00218364	0.00218364	0.0454133	0.0454089	0.0454147	0.0447085	0.0438465	0.0448873	0.0453754	0.0453671	0.0453774	0.0454579	0.0454579	0.0454579
0.720721	9.84761	9.83856	9.88447	9.84935	9.83956	9.89543	9.84758	9.8385	9.88443	9.84749	9.84749	9.84749	0.00210751	0.00205176	0.00220046	0.00279201	0.00262504	0.003474	0.00218091	0.00212757	0.00228116	0.00226268	0.00226268	0.00226268	0.0462665	0.0462618	0.0462683	0.0455063	0.0445439	0.0456904	0.0462243	0.0462162	0.0462271	0.0463122	0.0463122	0.0463122
0.780781	9.84522	9.83616	9.88208	9.84691	9.83742	9.893	9.84518	9.83611	9.88203	9.84508	9.84508	9.84508	0.00217181	0.00211886	0.00226607	0.00291625	0.00275242	0.00358697	0.00225438	0.00220094	0.00235438	0.00234329	0.00234329	0.00234329	0.0471357	0.0471307	0.0471379	0.0463201	0.0452533	0.0465087	0.0470894	0.0470808	0.047093	0.0471824	0.0471824	0.0471824
0.840841	9.84278	9.83373	9.87964	9.84441	9.83526	9.89054	9.84274	9.83366	9.87959	9.84262	9.84262	9.84262	0.00223734	0.00218721	0.00233293	0.00304261	0.00288156	0.00370178	0.00232924	0.0022757	0.00242898	0.00242551	0.00242551	0.00242551	0.048021	0.0480158	0.0480238	0.0471458	0.045975	0.0473422	0.0479707	0.0479616	0.0479751	0.0480687	0.0480687	0.0480687
0.900901	9.8403	9.83124	9.87716	9.84188	9.83306	9.88802	9.84025	9.83118	9.8771	9.84011	9.84011	9.84011	0.00230413	0.00225686	0.00240106	0.00317114	0.00300995	0.00381847	0.00240552	0.00235188	0.00250499	0.00251434	0.00251434	0.00251434	0.0489229	0.0489173	0.0489263	0.0479821	0.0467089	0.0481913	0.0488684	0.0488588	0.0488736	0.0489714	0.0489714	0.0489714
0.960961	9.83777	9.82872	9.87463	9.8393	9.83082	9.88547	9.83772	9.82864	9.87457	9.83756	9.83756	9.83756	0.0023722	0.00232783	0.00247048	0.00329756	0.0031449	0.0039371	0.00248325	0.00242952	0.00258244	0.00260851	0.00260851	0.00260851	0.0498416	0.0498358	0.0498456	0.0488287	0.0474552	0.0490562	0.0497829	0.0497727	0.0497889	0.0498908	0.0498908	0.0498908
1.02102	9.83519	9.82614	9.87206	9.83667	9.82856	9.88287	9.83514	9.82606	9.87199	9.83496	9.83496	9.83496	0.00244157	0.00240013	0.00254121	0.0034234	0.00328227	0.0040577	0.00256247	0.00250863	0.00266134	0.00270294	0.00270294	0.00270294	0.0507774	0.0507714	0.0507821	0.0496905	0.0482141	0.0499371	0.0507139	0.0507036	0.0507216	0.0508271	0.0508271	0.0508271
1.08108	9.83257	9.82351	9.86943	9.834	9.82626	9.88022	9.83251	9.82343	9.86937	9.83232	9.83232	9.83232	0.00251261	0.00247363	0.00261329	0.00355902	0.0034221	0.00418031	0.00264306	0.00258925	0.0027418	0.00279284	0.00279284	0.00279284	0.0517307	0.0517245	0.0517361	0.0505677	0.0489857	0.0508344	0.0516621	0.0516518	0.0516717	0.0517808	0.0517808	0.0517808
1.14114	9.82989	9.82084	9.86676	9.83128	9.82392	9.87752	9.82984	9.82075	9.86669	9.82962	9.82962	9.82962	0.00258613	0.00254795	0.00268672	0.00369733	0.00356446	0.00430499	0.00272245	0.00267141	0.00282515	0.00288452	0.00288452	0.00288452	0.0527017	0.0526955	0.052708	0.0514607	0.0497702	0.0517496	0.0526278	0.0526177	0.0526391	0.0527521	0.0527521	0.0527521
1.2012	9.82717	9.81812	9.86403	9.82851	9.82155	9.87478	9.82711	9.81802	9.86396	9.82687	9.82687	9.82687	0.00266105	0.00262369	0.00276156	0.00383427	0.00370938	0.00443115	0.00280336	0.00275514	0.00291007	0.00297801	0.00297801	0.00297801	0.0536911	0.0536844	0.053698	0.0523749	0.0505677	0.052682	0.0536116	0.0536016	0.0536235	0.0537414	0.0537414	0.0537414
1.26126	9.82439	9.81534	9.86126	9.8257	9.81915	9.87198	9.82433	9.81524	9.86118	9.82407	9.82407	9.82407	0.0027374	0.00270087	0.00283781	0.00397503	0.00385693	0.00455665	0.00288583	0.00284046	0.00299659	0.00307333	0.00307333	0.00307333	0.054699	0.0546916	0.0547065	0.0533101	0.0513785	0.0536317	0.0546135	0.0546037	0.0546263	0.0547489	0.0547489	0.0547489
1.32132	9.82157	9.81251	9.85843	9.82288	9.81671	9.86914	9.8215	9.81241	9.85835	9.82121	9.82121	9.82121	0.00281519	0.0027795	0.0029155	0.00411924	0.00400715	0.00468408	0.0029699	0.00292741	0.00308475	0.00317054	0.00317054	0.00317054	0.0557256	0.0557177	0.0557339	0.0542627	0.0522026	0.0545989	0.055634	0.0556245	0.0556476	0.0557751	0.0557751	0.0557751
1.38138	9.81869	9.80963	9.85555	9.82012	9.81423	9.86624	9.81862	9.80953	9.85547	9.81831	9.81831	9.81831	0.00289446	0.00285964	0.00299467	0.004266	0.0041601	0.0048135	0.00305558	0.00301603	0.00317456	0.00326965	0.00326965	0.00326965	0.0567713	0.0567628	0.0567804	0.055233	0.0530446	0.0555839	0.0566734	0.0566643	0.0566878	0.0568198	0.0568198	0.0568198
1.44144	9.81575	9.8067	9.85262	9.81722	9.81171	9.86329	9.81568	9.80659	9.85254	9.81535	9.81535	9.81535	0.00297524	0.00294129	0.00307534	0.00441536	0.00431583	0.00496075	0.00314291	0.00310633	0.00326607	0.00337071	0.00337071	0.00337071	0.0578366	0.0578274	0.0578465	0.0562212	0.0539091	0.0565871	0.0577321	0.0577233	0.0577473	0.0578835	0.0578835	0.0578835
1.5015	9.81276	9.80371	9.84963	9.8142	9.80916	9.86029	9.81269	9.80359	9.84955	9.81233	9.81233	9.81233	0.00305756	0.00302616	0.00315753	0.00456259	0.0044744	0.00509868	0.00323193	0.00319836	0.00335931	0.00347374	0.00347374	0.00347374	0.0589216	0.0589118	0.0589325	0.0572244	0.0547881	0.0576087	0.0588103	0.0588021	0.0588265	0.0589668	0.0589668	0.0589668
1.56156	9.80972	9.80066	9.84659	9.81113	9.80657	9.85723	9.80965	9.80055	9.8465	9.80926	9.80926	9.80926	0.00314144	0.00311478	0.00324129	0.00471415	0.00463586	0.00526544	0.00332267	0.00329216	0.00345431	0.0035788	0.0035788	0.0035788	0.0600269	0.0600164	0.0600387	0.0582311	0.0556695	0.058649	0.0599086	0.0599006	0.0599256	0.06007	0.06007	0.06007
1.62162	9.80662	9.79756	9.84349	9.808	9.80393	9.85412	9.80654	9.79744	9.84339	9.80612	9.80612	9.80612	0.00322692	0.0032051	0.00332664	0.00486409	0.00479504	0.00543359	0.00341516	0.00338678	0.0035511	0.00368592	0.00368592	0.00368592	0.0611527	0.0611414	0.0611655	0.0592554	0.0565539	0.0597083	0.0610271	0.061019	0.0610451	0.0611935	0.0611935	0.0611935
1.68168	9.80346	9.7944	9.84033	9.80482	9.80126	9.85096	9.80338	9.79427	9.84023	9.80294	9.80294	9.80294	0.00331281	0.00329578	0.00341421	0.00502595	0.00495334	0.00560195	0.00350944	0.00348236	0.00364972	0.00379513	0.00379513	0.00379513	0.0622994	0.062287	0.0623134	0.0602976	0.0574522	0.0607871	0.0621663	0.0621581	0.0621862	0.0623377	0.0623377	0.0623377
1.74174	9.80024	9.79118	9.83711	9.80157	9.79821	9.84773	9.80016	9.79105	9.83701	9.79969	9.79969	9.79969	0.00340225	0.00338417	0.00350381	0.00518073	0.00511399	0.00577052	0.00360554	0.00357978	0.00375021	0.00390647	0.00390647	0.00390647	0.0634675	0.0634538	0.0634826	0.061358	0.0583645	0.0618856	0.0633265	0.0633183	0.0633484	0.063503	0.063503	0.063503
1.8018	9.79696	9.7879	9.83383	9.79828	9.79516	9.84445	9.79688	9.78777	9.83373	9.79638	9.79638	9.79638	0.00349538	0.00347328	0.0035951	0.00534649	0.00528424	0.00593927	0.00370351	0.00368479	0.00385261	0.00401999	0.00401999	0.00401999	0.0646572	0.0646421	0.0646736	0.0624507	0.0593021	0.0630042	0.0645082	0.0644999	0.0645321	0.0646896	0.0646896	0.0646896
1.86186	9.79362	9.78456	9.83049	9.79492	9.7918	9.84111	9.79354	9.78442	9.83039	9.793	9.793	9.793	0.0035903	0.00356409	0.00368811	0.00551784	0.00545421	0.0061082	0.00380336	0.00379181	0.00395694	0.00413573	0.00413573	0.00413573	0.065869	0.0658525	0.0658868	0.0635715	0.0602561	0.0641432	0.0657116	0.0657033	0.0657378	0.0658981	0.0658981	0.0658981
1.92192	9.79022	9.78116	9.82709	9.7915	9.78838	9.83771	9.79014	9.78102	9.82699	9.78957	9.78957	9.78957	0.00368705	0.00365666	0.00378288	0.00569224	0.00562465	0.00627288	0.00390515	0.00389968	0.00406324	0.00425373	0.00425373	0.00425373	0.0671033	0.0670853	0.0671226	0.0647131	0.0612257	0.0653029	0.0669379	0.0669287	0.0669658	0.0671288	0.0671288	0.0671288
1.98198	9.78675	9.77769	9.82363	9.78802	9.7849	9.83424	9.78667	9.77754	9.82352	9.78607	9.78607	9.78607	0.00378564	0.00375101	0.00387943	0.00586974	0.0057908	0.00643901	0.00401257	0.00400656	0.00417156	0.00437403	0.00437403	0.00437403	0.0683605	0.0683417	0.0683813	0.0658757	0.062211	0.0664838	0.0681872	0.0681765	0.0682165	0.0683821	0.0683821	0.0683821
2.04204	9.78322	9.77416	9.82009	9.78447	9.78152	9.83071	9.78314	9.77401	9.81999	9.7825	9.7825	9.7825	0.00388461	0.00384764	0.00397857	0.00605281	0.0059664	0.00660798	0.00412286	0.00411308	0.00428194	0.00449668	0.00449668	0.00449668	0.069641	0.0696213	0.0696629	0.0670598	0.0632181	0.0676862	0.0694595	0.0694472	0.0694904	0.0696585	0.0696585	0.0696585
2.1021	9.77962	9.77056	9.8165	9.78115	9.77836	9.82712	9.77954	9.77041	9.81639	9.77887	9.77887	9.77887	0.00398416	0.00394651	0.00408023	0.00624432	0.00614515	0.00677983	0.0042371	0.00422075	0.00439441	0.00462173	0.00462173	0.00462173	0.0709453	0.0709246	0.070967	0.0682657	0.0642497	0.0689104	0.0707554	0.0707413	0.0707878	0.0709582	0.0709582	0.0709582
2.16216	9.77596	9.76689	9.81283	9.77774	9.77488	9.82347	9.77587	9.76674	9.81272	9.77517	9.77517	9.77517	0.00408562	0.00404743	0.00418381	0.00643089	0.00632429	0.00695461	0.00435372	0.00433042	0.00450901	0.00474921	0.00474921	0.00474921	0.0722737	0.0722521	0.0722951	0.0694938	0.0652985	0.0701608	0.0720751	0.0720593	0.0721092	0.0722818	0.0722818	0.0722818
2.22222	9.77222	9.76316	9.8091	9.77401	9.77116	9.81974	9.77214	9.763	9.80899	9.77141	9.77141	9.77141	0.00418901	0.00415029	0.00428935	0.00661972	0.00650056	0.00712476	0.00447257	0.00444222	0.0046258	0.00487918	0.00487918	0.00487918	0.0736266	0.0736042	0.0736478	0.0707375	0.0663649	0.0714395	0.0734193	0.0734014	0.0734549	0.0736297	0.0736297	0.0736297
2.28228	9.76842	9.75936	9.8053	9.77022	9.76737	9.81596	9.76834	9.7592	9.80519	9.76757	9.76757	9.76757	0.00429436	0.00425512	0.0043969	0.00681101	0.00668584	0.00729462	0.00459371	0.00455619	0.00474479	0.00501168	0.00501168	0.00501168	0.0750044	0.0749813	0.0750255	0.0719826	0.0674491	0.0727418	0.0747882	0.0747682	0.0748256	0.0750023	0.0750023	0.0750023
2.34234	9.76455	9.75548	9.80143	9.76637	9.76368	9.8121	9.76447	9.75532	9.80131	9.76366	9.76366	9.76366	0.00440173	0.00436197	0.00450648	0.00700628	0.0068716	0.00746458	0.00471717	0.00467238	0.00486606	0.00514677	0.00514677	0.00514677	0.0764074	0.0763838	0.0764287	0.0732686	0.0685514	0.0740679	0.0761824	0.0761601	0.0762215	0.0764001	0.0764001	0.0764001
2.4024	9.7606	9.75154	9.79748	9.76244	9.75976	9.80817	9.76052	9.75137	9.79737	9.75968	9.75968	9.75968	0.00451115	0.00447088	0.00461813	0.00720408	0.00706033	0.00763464	0.00484302	0.00479082	0.00498962	0.0052845	0.0052845	0.0052845	0.0778363	0.0778123	0.0778577	0.0745955	0.0696722	0.0754183	0.0776023	0.0775775	0.0776432	0.0778234	0.0778234	0.0778234
2.46246	9.75658	9.74751	9.79346	9.75872	9.75605	9.80417	9.7565	9.74734	9.79335	9.75562	9.75562	9.75562	0.0046245	0.00458095	0.0047319	0.00740853	0.00725679	0.0078048	0.00497129	0.00491157	0.00511554	0.00542491	0.00542491	0.00542491	0.0792916	0.0792672	0.0793131	0.0759471	0.0708116	0.0767934	0.0790483	0.0790209	0.0790911	0.0792729	0.0792729	0.0792729
2.52252	9.75249	9.74342	9.78937	9.7549	9.75234	9.8001	9.75241	9.74325	9.78926	9.75149	9.75149	9.75149	0.00474008	0.0046931	0.00484782	0.00761664	0.00744758	0.00799874	0.00510202	0.00503467	0.00524385	0.00556806	0.00556806	0.00556806	0.0807737	0.0807489	0.0807951	0.0773238	0.0719625	0.0781937	0.0805209	0.0804907	0.0805656	0.0807488	0.0807488	0.0807488
2.58258	9.74832	9.73925	9.7852	9.75084	9.74839	9.79595	9.74824	9.73907	9.78509	9.74728	9.74728	9.74728	0.00485784	0.00480744	0.00496594	0.00783332	0.0076462	0.00818716	0.00523528	0.00516018	0.00537461	0.005714	0.005714	0.005714	0.0822831	0.082258	0.0823045	0.0787261	0.0731262	0.0796195	0.0820207	0.0819875	0.0820673	0.0822517	0.0822517	0.0822517
2.64264	9.74407	9.735	9.78095	9.74665	9.7442	9.79174	9.74399	9.73482	9.78084	9.74299	9.74299	9.74299	0.00497782	0.00492398	0.00508629	0.00804513	0.00784823	0.00836106	0.00537111	0.00528813	0.00550786	0.00586279	0.00586279	0.00586279	0.0838203	0.0837949	0.0838415	0.0801544	0.0743088	0.0810714	0.0835476	0.0835116	0.0835969	0.0837821	0.0837821	0.0837821
2.7027	9.73974	9.73067	9.77663	9.74262	9.74004	9.78745	9.73967	9.73049	9.77651	9.73862	9.73862	9.73862	0.00510007	0.00504278	0.00520893	0.00826771	0.00805373	0.00853533	0.00550956	0.00541857	0.00564364	0.00601449	0.00601449	0.00601449	0.0853858	0.0853602	0.0854067	0.0816092	0.0755107	0.0825497	0.0851017	0.0850635	0.085155	0.0853405	0.0853405	0.0853405
2.76276	9.73533	9.72626	9.77222	9.73925	9.73571	9.7831	9.73526	9.72608	9.7721	9.73417	9.73417	9.73417	0.00522463	0.00516389	0.00533388	0.00849663	0.008256	0.00875938	0.00565068	0.00555157	0.00578202	0.00616915	0.00616915	0.00616915	0.0869804	0.0869541	0.0870019	0.083085	0.0767322	0.084055	0.0866842	0.0866438	0.0867419	0.0869273	0.0869273	0.0869273
2.82282	9.73084	9.72176	9.76773	9.73588	9.73136	9.77866	9.73077	9.72158	9.76762	9.72964	9.72964	9.72964	0.00535154	0.00528734	0.00546609	0.00872861	0.0084371	0.00899261	0.00579453	0.00568716	0.00592303	0.00632683	0.00632683	0.00632683	0.0886051	0.088577	0.0886272	0.0845843	0.0779736	0.0855877	0.0882957	0.088253	0.0883579	0.088543	0.088543	0.088543
2.88288	9.72627	9.71719	9.76316	9.73193	9.72687	9.77414	9.7262	9.717	9.76304	9.72502	9.72502	9.72502	0.00548084	0.00541319	0.00560091	0.00896487	0.00862562	0.00923008	0.00594116	0.0058254	0.00606674	0.00648759	0.00648759	0.00648759	0.0902597	0.0902298	0.0902824	0.0861109	0.0792352	0.0871483	0.0899367	0.0898915	0.0900037	0.0901882	0.0901882	0.0901882
2.94294	9.72161	9.71252	9.7585	9.72747	9.72231	9.76954	9.72155	9.71234	9.75839	9.72032	9.72032	9.72032	0.00561259	0.00554148	0.0057383	0.0091979	0.00883779	0.00947189	0.00609062	0.00596636	0.00621319	0.0066515	0.0066515	0.0066515	0.0919437	0.0919128	0.0919685	0.0876652	0.0805172	0.0887372	0.0916077	0.0915598	0.0916797	0.0918634	0.0918634	0.0918634
3.003	9.71686	9.70778	9.75375	9.72293	9.71766	9.76486	9.7168	9.70759	9.75364	9.71553	9.71553	9.71553	0.00574682	0.00567226	0.00587832	0.00943894	0.00905334	0.00971812	0.00624298	0.00611007	0.00636244	0.00681861	0.00681861	0.00681861	0.093658	0.0936267	0.093686	0.0892476	0.0818201	0.090355	0.0933093	0.0932585	0.0933864	0.0935691	0.0935691	0.0935691
3.06306	9.71203	9.70294	9.74892	9.71832	9.71339	9.76009	9.71197	9.70275	9.74881	9.71066	9.71066	9.71066	0.00588359	0.00580559	0.00602102	0.00966509	0.00927234	0.0099617	0.00639828	0.00625659	0.00651453	0.00698899	0.00698899	0.00698899	0.0954036	0.0953721	0.0954352	0.0908587	0.083144	0.0920022	0.0950419	0.0949881	0.0951245	0.0953058	0.0953058	0.0953058
3.12312	9.7071	9.69801	9.744	9.71385	9.70851	9.75523	9.70706	9.69783	9.74389	9.70569	9.70569	9.70569	0.00602294	0.00594151	0.00616644	0.00991351	0.00949484	0.0101966	0.0065566	0.006406	0.00666954	0.0071627	0.0071627	0.0071627	0.0971812	0.0971495	0.0972164	0.0924912	0.0844894	0.0936792	0.0968063	0.0967491	0.0968945	0.0970741	0.0970741	0.0970741
3.18318	9.70209	9.69299	9.73898	9.70983	9.70355	9.75029	9.70204	9.69281	9.73888	9.70063	9.70063	9.70063	0.00616492	0.00608007	0.00631465	0.0101664	0.00972089	0.0104652	0.00671798	0.00655833	0.00682751	0.00733982	0.00733982	0.00733982	0.0989912	0.0989593	0.0990305	0.0941382	0.0858565	0.0953867	0.0986028	0.0985421	0.0986969	0.0988745	0.0988745	0.0988745
3.24324	9.69698	9.68788	9.73387	9.70593	9.69848	9.74526	9.69694	9.68769	9.73377	9.69547	9.69547	9.69547	0.00630958	0.00622133	0.00646569	0.0104238	0.00995056	0.0107255	0.00688249	0.00671366	0.0069885	0.00752041	0.00752041	0.00752041	0.100834	0.100802	0.100878	0.095814	0.0872457	0.097125	0.100432	0.100368	0.100532	0.100708	0.100708	0.100708
3.3033	9.69177	9.68267	9.72867	9.70125	9.69332	9.74014	9.69174	9.68249	9.72857	9.69023	9.69023	9.69023	0.00645697	0.00636534	0.00661962	0.0106858	0.010187	0.0109955	0.0070502	0.00687205	0.00715258	0.00770426	0.00770426	0.00770426	0.102711	0.102679	0.102759	0.0975191	0.0886573	0.0988948	0.102295	0.102226	0.102401	0.102574	0.102574	0.102574
3.36336	9.68647	9.67737	9.72337	9.69637	9.68806	9.73492	9.68645	9.67718	9.72327	9.68488	9.68488	9.68488	0.00660715	0.00651216	0.0067765	0.0109524	0.0104263	0.0112796	0.00722116	0.00703355	0.00731979	0.00788974	0.00788974	0.00788974	0.104622	0.10459	0.104675	0.0992703	0.0900917	0.100697	0.104191	0.104119	0.104304	0.104474	0.104474	0.104474
3.42342	9.68108	9.67197	9.71797	9.69172	9.68271	9.72961	9.68106	9.67178	9.71788	9.67943	9.67943	9.67943	0.00676016	0.00666184	0.00693638	0.0112239	0.010659	0.0115689	0.00739545	0.00719852	0.00749021	0.00807884	0.00807884	0.00807884	0.106568	0.106535	0.106626	0.101065	0.0915491	0.102531	0.106122	0.106045	0.106242	0.106409	0.106409	0.106409
3.48348	9.67558	9.66646	9.71247	9.68708	9.67735	9.7242	9.67557	9.66628	9.71239	9.67389	9.67389	9.67389	0.00691606	0.00681444	0.00709932	0.0115002	0.0109038	0.0118576	0.00757312	0.00736732	0.0076639	0.00827163	0.00827163	0.00827163	0.108549	0.108515	0.108612	0.102891	0.0930299	0.104398	0.108088	0.108006	0.108216	0.108378	0.108378	0.108378
3.54354	9.66998	9.66086	9.70687	9.68236	9.67186	9.7187	9.66997	9.66067	9.70679	9.66824	9.66824	9.66824	0.00707491	0.00697003	0.00726538	0.0117815	0.0111347	0.0121477	0.00775425	0.00753944	0.00784155	0.00846819	0.00846819	0.00846819	0.110566	0.110531	0.110635	0.104751	0.0945345	0.106298	0.11009	0.110003	0.110225	0.110383	0.110383	0.110383
3.6036	9.66427	9.65515	9.70117	9.67756	9.66624	9.71309	9.66428	9.65496	9.70109	9.66249	9.66249	9.66249	0.00723675	0.0071282	0.00743462	0.0120678	0.0113678	0.0124431	0.0079389	0.00771495	0.00802441	0.00866859	0.00866859	0.00866859	0.11262	0.112583	0.112695	0.106645	0.0960631	0.10822	0.112128	0.112036	0.112271	0.112425	0.112425	0.112425
3.66366	9.65846	9.64933	9.69536	9.67269	9.66052	9.70739	9.65848	9.64915	9.69528	9.65663	9.65663	9.65663	0.00740165	0.00728938	0.00760711	0.0123592	0.0116047	0.012744	0.00812428	0.00789391	0.00821224	0.00887291	0.00887291	0.00887291	0.114712	0.114672	0.114792	0.108573	0.0976163	0.110176	0.114203	0.114105	0.114354	0.114503	0.114503	0.114503
3.72372	9.65254	9.64341	9.68944	9.66777	9.65469	9.70158	9.65257	9.64324	9.68937	9.65066	9.65066	9.65066	0.00756966	0.00745371	0.0077829	0.0126618	0.0118455	0.0130505	0.00831145	0.0080764	0.0084046	0.00908123	0.00908123	0.00908123	0.116843	0.116799	0.116928	0.110536	0.0991942	0.112167	0.116316	0.116211	0.116476	0.116618	0.116618	0.116618
3.78378	9.64652	9.63738	9.68342	9.66279	9.64879	9.69566	9.64655	9.63725	9.68335	9.64458	9.64458	9.64458	0.00774085	0.00762128	0.00796206	0.0129709	0.0120903	0.0133626	0.00850224	0.0082625	0.00860236	0.00929362	0.00929362	0.00929362	0.119014	0.118963	0.119102	0.112534	0.100797	0.114193	0.118467	0.118356	0.118635	0.118772	0.118772	0.118772
3.84384	9.64038	9.63123	9.67728	9.65773	9.64281	9.68964	9.64042	9.63114	9.67722	9.63839	9.63839	9.63839	0.00791527	0.00779214	0.00814466	0.0132651	0.0123391	0.0136806	0.00869671	0.00845227	0.00880454	0.00951018	0.00951018	0.00951018	0.121225	0.121166	0.121317	0.114568	0.102426	0.116255	0.120657	0.120539	0.120834	0.120965	0.120965	0.120965
3.9039	9.63413	9.62497	9.67103	9.65288	9.63672	9.68351	9.63418	9.62492	9.67097	9.63209	9.63209	9.63209	0.00809298	0.00796635	0.00833077	0.013578	0.0125921	0.0140081	0.00889495	0.00864579	0.00901067	0.00973099	0.00973099	0.00973099	0.123476	0.123409	0.123571	0.116639	0.104081	0.118354	0.122886	0.122761	0.123073	0.123196	0.123196	0.123196
3.96396	9.62776	9.6186	9.66466	9.64801	9.63052	9.67726	9.62782	9.61859	9.66461	9.62567	9.62567	9.62567	0.00827404	0.008144	0.00852045	0.0138965	0.0128492	0.0143493	0.00909703	0.00884314	0.00922082	0.00995613	0.00995613	0.00995613	0.125768	0.125692	0.125867	0.118747	0.105761	0.12049	0.125156	0.125022	0.125353	0.125468	0.125468	0.125468
4.02402	9.62127	9.61211	9.65817	9.64307	9.62421	9.67091	9.62135	9.61214	9.65813	9.61913	9.61913	9.61913	0.00845853	0.00832514	0.00871376	0.0142207	0.0131105	0.0146768	0.00930302	0.0090444	0.00943507	0.0101857	0.0101857	0.0101857	0.128101	0.128015	0.128204	0.120893	0.107469	0.122663	0.127466	0.127325	0.127674	0.127781	0.127781	0.127781
4.08408	9.61467	9.60549	9.65157	9.63806	9.61779	9.66444	9.61476	9.60557	9.65153	9.61247	9.61247	9.61247	0.0086465	0.00850985	0.00891079	0.0145506	0.0133762	0.0150127	0.009513	0.00924965	0.00965352	0.0104197	0.0104197	0.0104197	0.130477	0.13038	0.130583	0.123077	0.109203	0.124876	0.129818	0.129668	0.130037	0.130135	0.130135	0.130135
4.14414	9.60794	9.59876	9.64484	9.63297	9.61126	9.65785	9.60804	9.59889	9.64481	9.60569	9.60569	9.60569	0.00883801	0.00869821	0.00911161	0.0148819	0.0136463	0.0153613	0.00972705	0.00945898	0.00987623	0.0106584	0.0106584	0.0106584	0.132896	0.132786	0.133006	0.125301	0.110965	0.127127	0.132213	0.132053	0.132442	0.132531	0.132531	0.132531
4.2042	9.60109	9.59192	9.63799	9.6278	9.6046	9.65114	9.60121	9.59208	9.63797	9.59879	9.59879	9.59879	0.00903314	0.00889028	0.00931629	0.015227	0.0139208	0.0157166	0.00994525	0.00967246	0.0101033	0.0109018	0.0109018	0.0109018	0.135358	0.135236	0.135472	0.127565	0.112755	0.129418	0.13465	0.134481	0.134891	0.13497	0.13497	0.13497
4.26426	9.59412	9.58497	9.63101	9.62256	9.59775	9.64432	9.59425	9.58515	9.631	9.59175	9.59175	9.59175	0.00923196	0.00908615	0.0095249	0.0155765	0.0141999	0.0160784	0.0101677	0.00989018	0.0103348	0.0111499	0.0111499	0.0111499	0.137866	0.137728	0.137983	0.129869	0.114573	0.13175	0.137132	0.136952	0.137385	0.137452	0.137452	0.137452
4.32432	9.58701	9.5779	9.6239	9.61723	9.59078	9.63736	9.58716	9.57809	9.6239	9.58459	9.58459	9.58459	0.00943453	0.00928589	0.00973752	0.0159308	0.0144837	0.016447	0.0103944	0.0101122	0.0105709	0.011403	0.011403	0.011403	0.140418	0.140265	0.14054	0.132207	0.116419	0.134123	0.139657	0.139466	0.139923	0.139979	0.139979	0.139979
4.38438	9.57978	9.57069	9.61666	9.61182	9.58375	9.63029	9.57994	9.5709	9.61667	9.5773	9.5773	9.5773	0.00964092	0.00948959	0.00995424	0.0162915	0.0147722	0.0168226	0.0106256	0.0103387	0.0108116	0.011661	0.011661	0.011661	0.143016	0.142847	0.143142	0.134559	0.118295	0.136537	0.142228	0.142025	0.142507	0.142551	0.142551	0.142551
4.44444	9.57241	9.56335	9.60929	9.60634	9.57661	9.62344	9.57258	9.56358	9.60931	9.56987	9.56987	9.56987	0.00985121	0.00969733	0.0101751	0.0166586	0.0150655	0.0172052	0.0108613	0.0105697	0.011057	0.0119241	0.0119241	0.0119241	0.145662	0.145475	0.145791	0.136947	0.1202	0.138994	0.144845	0.14463	0.145138	0.145168	0.145168	0.145168
4.5045	9.5649	9.55588	9.60179	9.60076	9.56934	9.61798	9.5651	9.55613	9.60181	9.56231	9.56231	9.56231	0.0100655	0.00990919	0.0104003	0.0170323	0.0153636	0.017595	0.0111015	0.0108053	0.0113073	0.0121924	0.0121924	0.0121924	0.148354	0.14815	0.148488	0.139375	0.122134	0.141494	0.147509	0.147281	0.147815	0.147832	0.147832	0.147832
4.56456	9.55726	9.54827	9.59414	9.59511	9.56194	9.61241	9.55747	9.54854	9.59418	9.55461	9.55461	9.55461	0.0102838	0.0101252	0.0106297	0.0174127	0.0156668	0.0179921	0.0113464	0.0110456	0.0115624	0.0124661	0.0124661	0.0124661	0.151094	0.150872	0.151235	0.141846	0.124099	0.144039	0.15022	0.149978	0.150541	0.150542	0.150542	0.150542
4.62462	9.54948	9.54052	9.58636	9.58936	9.55441	9.60597	9.54971	9.54081	9.58641	9.54677	9.54677	9.54677	0.0105049	0.0103456	0.0108643	0.0178	0.015975	0.0184017	0.0115961	0.0112907	0.0118226	0.0127451	0.0127451	0.0127451	0.153883	0.153644	0.15403	0.144359	0.126095	0.146627	0.15298	0.152723	0.153316	0.153301	0.153301	0.153301
4.68468	9.54156	9.53264	9.57843	9.58353	9.54674	9.59945	9.5418	9.53295	9.57849	9.53879	9.53879	9.53879	0.0107299	0.0105703	0.0111035	0.0181941	0.0162884	0.0188219	0.0118507	0.0115408	0.0120879	0.0130296	0.0130296	0.0130296	0.156721	0.156468	0.156876	0.146916	0.128121	0.149261	0.155789	0.155515	0.15614	0.156109	0.156109	0.156109
4.74474	9.53349	9.52461	9.57035	9.57688	9.53888	9.59368	9.53375	9.52494	9.57043	9.53066	9.53066	9.53066	0.0109591	0.0107996	0.0113474	0.0185954	0.016607	0.01925	0.0121102	0.0117958	0.0123584	0.0133198	0.0133198	0.0133198	0.159611	0.159342	0.159772	0.149522	0.130179	0.151942	0.158647	0.158356	0.159015	0.158966	0.158966	0.158966
4.8048	9.52527	9.51643	9.56213	9.5686	9.53087	9.58781	9.52556	9.51679	9.56222	9.52238	9.52238	9.52238	0.0111927	0.0110334	0.0115959	0.0190039	0.016931	0.0196861	0.0123748	0.012056	0.0126343	0.0136158	0.0136158	0.0136158	0.162552	0.162266	0.162721	0.152226	0.132269	0.154669	0.161557	0.161247	0.161941	0.161873	0.161873	0.161873
4.86486	9.5169	9.5081	9.55376	9.56017	9.52278	9.58186	9.51721	9.50849	9.55386	9.51395	9.51395	9.51395	0.0114307	0.0112718	0.0118492	0.0194197	0.0172604	0.0201305	0.0126445	0.0123213	0.0129156	0.01392	0.01392	0.01392	0.165545	0.165242	0.165722	0.154979	0.134391	0.157444	0.164517	0.164188	0.16492	0.164832	0.164832	0.164832
[truncated: 918 more rows]

## Sheet: fig_6a
Responses of anthranilate, glucose, biomass for the 35 kinetic models that were calibrated on W3110 trpD9923 and W3110 trpD9923/pJLaroGfbr
[truncated: 1,003 more rows]

[truncated: 23 more sheets: fig_6b, fig_7a, fig_7b, Supplementary Figure 1, Supplementary Figs 2_3_4, Supplementary Fig 6, Supplementary Fig 7, Supplementary Fig 8a_b, Supplementary Fig 8c, Supplementary Fig 8d, Supplementary Fig 8e, Supplementary Fig 8f, Supplementary Fig 9, Supplementary Fig 10, Supplementary Fig 11, Supplementary Fig 12a_b, Supplemenetary Fig 12c, Supplementary Fig 12d, Supplementary Fig 12e, Supplementary Fig 12f …]
